# Supplementary material for: Genetic assessment reveals no population substructure and divergent regional and sex-specific histories in the Chachapoyas from northeast Peru
Source: PLoS One. 2020 Dec 31;15(12):e0244497. doi: 10.1371/journal.pone.0244497 (PMC7774974; doi:10.1371/journal.pone.0244497)
Supplement: S1 Table — (A) Genotyping. (B) Primer information grouped by multiplexes. (XLSX) [file pone.0244497.s009.xlsx]

## Sheet: S1A Table
S1A Table. M3 and M346 genotyping
1) Multiplex PCRs for Y-SNPs
Samples that were predicted to belong to haplogroup Q, were studied with the two newly designed assays Multiplex M3 (M3, MG2, SA01, PV2, M19, M557) and Multiplex M346 (M346, MG11, L54, M13, MG15, Z780, CTS11969) to subtype the lineages of haplogroup Q in detail. Primer sequences and concentrations are given in S1B Table. The cycling conditions were 95°C for 15 min followed by 32 cycles of 94°C fo…
2) Multiplex single base extension (SBE)
Before single base extension, PCR products were cleaned up with 2 ml of ExoSAP-IT (USB) and incubated for 60 min at 37°C followed by 15 min at 75°C. Multiplex SBE reaction were performed in a final volume of 5µl, consisting of 1.5µl ABI PRISM® SNaPshotTM Multiplex Ready Reaction Mix (Applied Biosystems), 1.5µl cleaned up PCR-product, SBE primers and dH20. SBE primer sequences and concentrations f…
3) Capillary electrophoresis
SBE products were analyzed on an 3500 Genetic Analyzer (Applied Biosystems, Foster City, CA) by running 15µl Hi-DiTM formamide (Applied Biosystems, Foster City, CA), 0.1µl size standard GeneScanTM 120 LIZ and 1µl of the sample with Dye Set E5 and Matrix DS-02. Analysis of the electropherograms was performed with GeneMapper IDX software 1.4 (Applied Biosystems, Foster City, CA).

## Sheet: S1B Table
S1B Table. Primer information grouped by multiplexes and sorted by PCR template size.
Multiplex M3
SNP	Forward Primer (5´- 3´)	Reverse Primer (5´- 3´)	conc. µM	Template (bp)	Primer sequence (5' - 3') target specific sequence black, neutral sequence blue	conc. µM	SNP	Sequencing direction
MG2	TGGAGTTACATATGGTTGTTGC	GAAGTAAAGAGCTCATTAAAGG	0.75	79	AGGTAAATACATGTCTAATT	0.17	T/C	reverse
PV2	TTAATTGATGATTCATGTAATGTG	AGCACCTTGGTCACCTTTTTG	0.75	101	ATTCATGTAATGTGATAGTA	0.25	T/C	forward
SA01	AACCACTTGTGTATTTGTCAGT	TGGCCCCTAACAAACCTAATTA	0.25	111	GTCTGACAATATTTTGGCATGTAAATGACC	0.08	C/T	reverse
M19	GTTGCTGGTTGTTACGGGGT	CCACAAACTGATGTAGAGAC	0.5	115	GCCACGTCGTGAAAGTCTGACAAAGACATCTGAAACCCAC	0.17	T/A	reverse
M557	CGAGAAGGCAACGACTGTAT	GGTTGCCTAATTTAGCTGCAA	0.5	130	CGTGAAAGTCTGACAAAACAGGGTTGCAAACGGTA	0.08	delTAC	reverse
M3	AGGGCATCTTTCATTTTAGG	GTGGATTTGCTTTGTAGTAGG	1	156	GTGAAAGTCTGACAACACCTCTGGGACTGA	0.33	G/A	reverse
Multiplex M346
SNP	Forward Primer (5´- 3´)	Reverse Primer (5´- 3´)	conc. µM	Template (bp)	Primer sequence (5' - 3') target specific sequence black, neutral sequence blue	conc. µM	SNP	Sequencing direction
Z780	GCCCTGAGGTCCAGACTTTT	GAGCCCACTTGGTATGAGGA	0.38	76	AAGTCTGACAATGAAAACTCACAGTGGGAC	0.08	C/T	reverse
M346	CAGCCAAGAGGACAGTAAG	TATGTAGGAGGATATTCTTCCA	0.38	89	CGTGAAAGTCTGACAAAGCCAAGAGGACAGTAAGA	0.17	G/C	forward
L54	GGGACCCCTGTTTCTGATTA	CACAGGGTCTCATCTAGGTC	0.38	112	AACATGGAGAAGACTGGAGA	0.08	G/A	forward
MG13	ATGCCTTTCTTCAATTAAATAACA	ATCATCAATTGCAGTTTAATTGTC	0.38	124	TCTGACAAAGTTTAATTGTCATTCCTTAAA	0.25	G/A	reverse
MG15	GCGGTGCTCTAAATCACACA	TGCAGCTAAGGATCTTTTTCATC	0.38	150	ATCTTTTTTCTAAGTCTAGATGACA	0.25	G/C	reverse
CTS11969	TATTTCTTTCTGTCCACAACCT	GCGGATATACGAATACTCCCA	0.38	165	GTCGTGAAAGTCTGACAATCTTTCTGTCCACAACCTCA	0.25	T/G	forward
MG11	TGTCTGTGGGGTTTTGTTCA	AGGGTAAGCCTAAGCCACCT	0.77	174	AGCCACCTAAGGGGCTGCCT	0.33	G/A	reverse
