# Supplementary material for: Genetic assessment reveals no population substructure and divergent regional and sex-specific histories in the Chachapoyas from northeast Peru
Source: PLoS One. 2020 Dec 31;15(12):e0244497. doi: 10.1371/journal.pone.0244497 (PMC7774974; doi:10.1371/journal.pone.0244497)
Supplement: S2 Table — (A) mitochondrial DNA. (B) Y-Chromosome. (C) autosomal data. (XLSX) [file pone.0244497.s010.xlsx]

## Sheet: S2A Table
	Mitochondrial DNA
	Population	N	Reference
	Chachapoya, Peru	31	This study and Barbieri et al. 2017			Chachapoyan subgroup
	Chillao, Peru	44	This study and Barbieri et al. 2017		*	Ancient
	Corobamba, Peru	13	This study and Barbieri et al. 2017
	La Jalca, Peru	34	This study and Barbieri et al. 2017
	Leymebamba, Peru	21	This study and Barbieri et al. 2017
	Pomacochas, Peru	13	This study
	Rodríguez de Mendoza, Peru	27	This study
	Chachapoyas pooled	183	This study and Barbieri et al. 2017
	Jívaro (Awajún and Wampís), Peru	42	This study
	Cajamarca, Peru	17	This study
	Huancas, Peru	15	Barbieri et al. 2017
	Canada (General population)	4	Achilli et al. 2008, Perego et al. 2010
	Canada (Native American)	5	Achilli et al. 2013; Tamm et al. 2007
	Cocama, Colombia	17	Arias et al. 2018
	Tanimuka, Colombia	10	Arias et al. 2018
	Tikuna, Colombia	17	Arias et al. 2018
	Yagua, Colombia	13	Arias et al. 2018
	Barasano-Kubeo, Colombia	8	Arias et al. 2018
	Carijona, Colombia	8	Arias et al. 2018
	Curripaco-Baré, Colombia	17	Arias et al. 2018
	Desano, Colombia	17	Arias et al. 2018
	Guayabero, Colombia	35	Arias et al. 2018
	Puinave, Colombia	18	Arias et al. 2018
	Nukak, Colombia	16	Arias et al. 2018
	Sikuani, Colombia	16	Arias et al. 2018
	Inga, Colombia	17	Arias et al. 2018
	Colombia (mestizo)	9	Arias et al. 2018
	Achagua-Piapoco, Colombia	23	Arias et al. 2018
	Saliba, Colombia	16	Arias et al. 2018
	Piratapuyo-Wanano , Colombia	9	Arias et al. 2018
	Cofán, Colombia	5	Arias et al. 2018
	Coreguajé, Colombia	19	Arias et al. 2018
	Kamentsa, Colombia	11	Arias et al. 2018
	Murui-Uitoto, Colombia	24	Arias et al. 2018
	Pasto, Colombia	14	Arias et al. 2018
	Siona, Colombia	17	Arias et al. 2018
	Siriano-Guaviare, Colombia	10	Arias et al. 2018
	Tukano-Tatuyo, Colombia	10	Arias et al. 2018
	Other eastern Tucanoan (Tuyuca-Yuruti-Pisamira-Karapana), Colombia	9	Arias et al. 2018
	Wanano, Colombia	3	Arias et al. 2018
	Yucuna-Matapí, Colombia	39	Arias et al. 2018
	Wayku, Peru	15	Barbieri et al. 2017
	Brazil (general population)	6	Bodner et al. 2012; Perego et al. 2010
	Ecuador (mestizo)	25	Brandini et al. 2018
	Loja-El Oro (mestizo), Ecuador	32	Brandini et al. 2018
	Loja (Native American), Ecuador	43	Brandini et al. 2018
	Native Ecuadorian-Cayambe, Ecuador	26	Brandini et al. 2018
	North Ecuador (mestizo), Ecuador	53	Brandini et al. 2018
	Azuay-Cañar-Chimborazo-Cotopaxi-Saraguro, Ecuador	7	Brandini et al. 2018
	Andean Ecuador, Ecuador	9	Brandini et al. 2018
	Puruha-Salasaca, Ecuador	4	Brandini et al. 2018
	Shuar, Ecuador	2	Brandini et al. 2018
	Peru (mestizo)	8	Brandini et al. 2018
	Venezuela (mestizo)	6	Brandini et al. 2018
	Venezuela (General population)	17	Brandini et al. 2018; Gomez-Carballa et al. 2012
	Waorani, Ecuador	11	Cardoso et al. 2012
	Kolla, Argentina-Diaguita, Uruguay	10	de Saint Pierre et al. 2012; Perego et al. 2010
	Chilean Rural and Urban (General population), Chile	34	de Saint Pierre et al. 2012
	Mapuche-Pehuenche-Huilliche, Chile	8	de Saint Pierre et al. 2012
	Hispanic, USA	410	Just et al. 2015
	Yekuana, Venezuela	12	Lee et al. 2015
	Chancay, Pasamayo, Peru*	7	Llamas et al. 2016
	Inca, Pueblo Viejo-San Sebastian, Peru*	13	Llamas et al. 2016
	La Galgada, Peru*	4	Llamas et al. 2016
	Lima, Pucllana, Peru*	9	Llamas et al. 2016
	Pica, Chile*	4	Llamas et al. 2016
	Preceramic, Candelaria, Mexico*	5	Llamas et al. 2016
	Tiwanaku, Bolivia*	9	Llamas et al. 2016
	Wari, Pucllana, Peru*	10	Llamas et al. 2016
	Ychsma, Pucllana, Peru*	14	Llamas et al. 2016
	Asian	12	Mishmar et al. 2003
	Native American	10	Mishmar et al. 2003; Tamm et al. 2007
	African	25	Mishmar et al. 2003; Torroni et al. 2006
	Ojibwa, Canada	4	Perego et al. 2009
	Mexico (General population)	28	Perego et al. 2009
	Chile (General population)	35	Perego et al. 2009
	Bolivia (General population)	9	Perego et al. 2009; Taboada-Echalar et al. 2013
	Central Peru, Peru	10	Perego et al. 2010
	Argentina (General population)	47	Perego et al. 2010
	Central America (General population)	25	Perego et al. 2012; Tamm et al. 2007;
	Panama (Native American)	7	Tamm et al. 2007
	Colombia (Native American)	9	Tamm et al. 2007
	Cayapa, Ecuador	4	Tamm et al. 2007
	Siberian-Asian	7	Tamm et al. 2007
	Wayuu, Colombia	4	Tamm et al. 2007
	CJ, Peru [Genbank: JX669136-JX669167]	32	Tito et al. 2012
	HY, Peru [Genbank: JX669168-JX669206]	39	Tito et al. 2012
	LIM (General population), Peru [Genbank: JX669207-JX669258]	54	Tito et al. 2012; Perego et al. 2010
	PE (General population), Peru [Genbank: JX669259-JX669398]	137	Tito et al. 2012
1.	Achilli A, Perego UA, Bravi CM, Coble MD, Kong Q-P, Woodward SR, et al. The Phylogeny of the Four Pan-American MtDNA Haplogroups: Implications for Evolutionary and Disease Studies. PLoS ONE. 2008;3(3):e1764. doi: 10.1371/journal.pone.0001764.
2.	Perego UA, Angerhofer N, Pala M, Olivieri A, Lancioni H, Kashani BH, et al. The initial peopling of the Americas: A growing number of founding mitochondrial genomes from Beringia. Genome Research. 2010;20(9):1174-9. doi: 10.1101/gr.109231.110. PubMed PMID: WOS:000281520400002.
3.	Achilli A, Perego UA, Lancioni H, Olivieri A, Gandini F, Kashani BH, et al. Reconciling migration models to the Americas with the variation of North American native mitogenomes. Proceedings of the National Academy of Sciences of the United States of America. 2013;110(35):14308-13. doi: 10.1073/pnas.1306290110. PubMed PMID: WOS:000323564600051.
4.	Tamm E, Kivisild T, Reidla M, Metspalu M, Smith DG, Mulligan CJ, et al. Beringian Standstill and Spread of Native American Founders. PLoS ONE. 2007;2(9):1-6. doi: 10.1371/journal.pone.0000829. PubMed PMID: WOS:000207455500013.
5.	Arias L, Barbieri C, Barreto G, Stoneking M, Pakendorf B. High-resolution mitochondrial DNA analysis sheds light on human diversity, cultural interactions, and population mobility in Northwestern Amazonia. Am J Phys Anthropol. 2018;165(2):238-55. doi: 10.1002/ajpa.23345. PubMed PMID: WOS:000423063500003.
6.	Barbieri C, Sandoval JR, Valqui J, Shimelman A, Ziemendorff S, Schroeder R, et al. Enclaves of genetic diversity resisted Inca impacts on population history. Scientific Reports. 2017;7. doi: 10.1038/s41598-017-17728-w. PubMed PMID: WOS:000417689400035.
7.	Bodner M, Perego UA, Huber G, Fendt L, Röck AW, Zimmermann B, et al. Rapid coastal spread of First Americans: Novel insights from South America's Southern Cone mitochondrial genomes. Genome Research. 2012;22(5):811-20. doi: 10.1101/gr.131722.111.
8.	Brandini S, Bergamaschi P, Fernando Cerna M, Gandini F, Bastaroli F, Bertolini E, et al. The Paleo-Indian Entry into South America According to Mitogenomes. Molecular Biology and Evolution. 2018;35(2):299-311. doi: 10.1093/molbev/msx267. PubMed PMID: WOS:000423713100004.
9.	Gomez-Carballa A, Ignacio-Veiga A, Alvarez-Iglesias V, Pastoriza-Mourelle A, Ruiz Y, Pineda L, et al. A melting pot of multicontinental mtDNA lineages in admixed Venezuelans. Am J Phys Anthropol. 2012;147(1):78-87. doi: 10.1002/ajpa.21629. PubMed PMID: WOS:000298086900009.
10.	Cardoso S, Alfonso-Sanchez MA, Valverde L, Sanchez D, Zarrabeitia MT, Odriozola A, et al. Genetic uniqueness of the Waorani tribe from the Ecuadorian Amazon. Heredity. 2012;108(6):609-15. doi: 10.1038/hdy.2011.131. PubMed PMID: WOS:000304193900005.
11.	de St Pierre M, Gandini F, Perego UA, Bodner M, Gomez-Carballa A, Corach D, et al. Arrival of Paleo-Indians to the Southern Cone of South America: New Clues from Mitogenomes. Plos One. 2012;7(12). doi: 10.1371/journal.pone.0051311. PubMed PMID: WOS:000312290800050.
12.	Just RS, Scheible MK, Fast SA, Sturk-Andreaggi K, Röck AW, Bush JM, et al. Full mtGenome reference data: Development and characterization of 588 forensic-quality haplotypes representing three U.S. populations. Forensic Science International: Genetics. 2015;14(0):141-55. doi: http://dx.doi.org/10.1016/j.fsigen.2014.09.021.
13.	Lee EJ, Merriwether DA. Identification of Whole Mitochondrial Genomes from Venezuela and Implications on Regional Phylogenies in South America. Human Biology. 2015;87(1):29-38. doi: 10.13110/humanbiology.87.1.0029. PubMed PMID: WOS:000361915900003.
14.	Llamas B, Fehren-Schmitz L, Valverde G, Soubrier J, Mallick S, Rohland N, et al. Ancient mitochondrial DNA provides high-resolution time scale of the peopling of the Americas. Science advances. 2016;2(4):e1501385-e. doi: 10.1126/sciadv.1501385. PubMed PMID: MEDLINE:27051878.
15.	Mishmar D, Ruiz-Pesini E, Golik P, Macaulay V, Clark AG, Hosseini S, et al. Natural selection shaped regional mtDNA variation in humans. Proceedings of the National Academy of Sciences of the United States of America. 2003;100(1):171-6. doi: 10.1073/pnas.0136972100. PubMed PMID: WOS:000180307100032.
16.	Torroni A, Achilli A, Macaulay V, Richards M, Bandelt H-J. Harvesting the fruit of the human mtDNA tree. Trends in Genetics. 2006;22(6):339-45. doi: https://doi.org/10.1016/j.tig.2006.04.001.
17.	Perego UA, Achilli A, Angerhofer N, Accetturo M, Pala M, Olivieri A, et al. Distinctive Paleo-Indian Migration Routes from Beringia Marked by Two Rare mtDNA Haplogroups. Current Biology. 2009;19(1):1-8. doi: 10.1016/j.cub.2008.11.058. PubMed PMID: WOS:000262584100021.
18.	Taboada-Echalar P, Alvarez-Iglesias V, Heinz T, Vidal-Bralo L, Gomez-Carballa A, Catelli L, et al. The Genetic Legacy of the Pre-Colonial Period in Contemporary Bolivians. Plos One. 2013;8(3). doi: 10.1371/journal.pone.0058980. PubMed PMID: WOS:000317562600049.
19.	Perego UA, Lancioni H, Tribaldos M, Angerhofer N, Ekins JE, Olivieri A, et al. Decrypting the Mitochondrial Gene Pool of Modern Panamanians. PLoS ONE. 2012;7(6):e38337. doi: 10.1371/journal.pone.0038337.
20.	Tito RY, Polo SI, Lewis CMJ. Mitochondrial Genomes and Founder Effects within the Americas. Department of Anthropology, University of Oklahoma, 101 David L Boren Blvd, Norman, OK 73019-5300, USA. 2012;Unpublished. GenBank accesed

## Sheet: S2B Table
	Y-Chromosome
	Population	N	Reference
23 Y-STRs	Chachapoya, Peru	29	This study and Barbieri et al. 2017			Chachapoyan subgroup
23 Y-STRs	Chillao, Peru	36	This study and Barbieri et al. 2017
23 Y-STRs	Corobamba, Peru	10	This study and Barbieri et al. 2017
23 Y-STRs	La Jalca, Peru	30	This study and Barbieri et al. 2017
23 Y-STRs	Leymebamba, Peru	24	This study and Barbieri et al. 2017
23 Y-STRs	Pomacochas, Peru	22	This study
23 Y-STRs	Rodríguez de Mendoza, Peru	17	This study
23 Y-STRs	Chachapoyas pooled	168	This study and Barbieri et al. 2017
23 Y-STRs	Jívaro (Awajún-Wampís), Peru	24	This study
23 Y-STRs	Cajamarca, Peru	23	This study
23 Y-STRs	Huancas, Peru	17	This study and Barbieri et al. 2017
23 Y-STRs	Wayku, Peru	8	Barbieri et al. 2017
23 Y-STRs	Gelao, China	234	Chen et al. 2018
23 Y-STRs	Mongolian, Horgin, China	297	Fu et al. 2016
23 Y-STRs	Yakut, Russia	21	Gao et al. 2015
23 Y-STRs	Adygei, Russia	17	Gao et al. 2015
23 Y-STRs	Khant, Russia	9	Gao et al. 2015
23 Y-STRs	Zhuang, China	266	Luo et al. 2015
23 Y-STRs	Basque, Cantabria, Spain	105	Nuñez et al. 2015
23 Y-STRs	Cantabria, Spain	98	Nuñez et al. 2015
23 Y-STRs	Upper Bavaria, Germany	200	Purps et al. 2014
23 Y-STRs	Central Poland, Poland	102	Purps et al. 2014
23 Y-STRs	Zürich, Switzerland	150	Purps et al. 2014
23 Y-STRs	Central Portugal, Portugal	83	Purps et al. 2014
23 Y-STRs	North Portugal, Portugal	85	Purps et al. 2014
23 Y-STRs	South Portugal, Portugal	80	Purps et al. 2014
23 Y-STRs	Reutte, Austria	29	Purps et al. 2014
23 Y-STRs	Milano, Italy	70	Purps et al. 2014
23 Y-STRs	Tuscany, Italy	59	Purps et al. 2014
23 Y-STRs	United Kingdom	47	Purps et al. 2014
23 Y-STRs	Vilnius, Lithuania	84	Purps et al. 2014
23 Y-STRs	Zagreb, Croatia	114	Purps et al. 2014
23 Y-STRs	Basel, Switzerland	138	Purps et al. 2014
23 Y-STRs	Leipzig, Germany	303	Purps et al. 2014
23 Y-STRs	Ljubljana, Slovenia	104	Purps et al. 2014
23 Y-STRs	Greece	109	Purps et al. 2014
23 Y-STRs	Uppsala, Sweden	135	Purps et al. 2014
23 Y-STRs	Madrid, Spain	126	Purps et al. 2014
23 Y-STRs	Netherlands	2085	Purps et al. 2014
23 Y-STRs	Galicia, Spain	46	Purps et al. 2014
23 Y-STRs	Barcelona, Spain	78	Purps et al. 2014
23 Y-STRs	Northeast Italy, Italy	335	Purps et al. 2014
23 Y-STRs	Estonia	125	Purps et al. 2014
23 Y-STRs	Southern England, England	114	Purps et al. 2014
23 Y-STRs	Central England, England	81	Purps et al. 2014
23 Y-STRs	Hungary	41	Purps et al. 2014
23 Y-STRs	Wales	118	Purps et al. 2014
23 Y-STRs	Antwerp, Belgium	206	Purps et al. 2014
23 Y-STRs	Bohemia, Zechia	114	Purps et al. 2014
23 Y-STRs	Aragon, Spain	200	Purps et al. 2014
23 Y-STRs	Croatia	125	Purps et al. 2014
23 Y-STRs	Asturias, Spain	74	Purps et al. 2014
23 Y-STRs	Stuttgart, Germany	118	Purps et al. 2014
23 Y-STRs	Macedonia	101	Purps et al. 2014
23 Y-STRs	Asturias from Oviedo, Spain	178	Purps et al. 2014
23 Y-STRs	Budapest, Hungary	100	Purps et al. 2014
23 Y-STRs	Han, Beijing, China	200	Purps et al. 2014
23 Y-STRs	Han, Xuanwei, China	145	Purps et al. 2014
23 Y-STRs	Tamil, Southern India, India	126	Purps et al. 2014
23 Y-STRs	Han, Beijing China	46	Purps et al. 2014
23 Y-STRs	Dai, Xishuangbanna, China	50	Purps et al. 2014
23 Y-STRs	Han, Southern China, China	30	Purps et al. 2014
23 Y-STRs	Tokyo, Japan	59	Purps et al. 2014
23 Y-STRs	Malay, Singapore	104	Purps et al. 2014
23 Y-STRs	Indian, Singapore	45	Purps et al. 2014
23 Y-STRs	Phillipines	169	Purps et al. 2014
23 Y-STRs	Iraq	124	Purps et al. 2014
23 Y-STRs	Han, Chengdu China	100	Purps et al. 2014
23 Y-STRs	Melanesian, East Timor	100	Purps et al. 2014
23 Y-STRs	Minnan Han, Shantou, China	108	Purps et al. 2014
23 Y-STRs	South Korea	300	Purps et al. 2014
23 Y-STRs	Bai, Yunnan, China	101	Purps et al. 2014
23 Y-STRs	Dai, Xishuangbanna, China	42	Purps et al. 2014
23 Y-STRs	Yoruba, Nigeria	81	Purps et al. 2014
23 Y-STRs	Masai, Kenya	100	Purps et al. 2014
23 Y-STRs	Luhya, Kenya	44	Purps et al. 2014
23 Y-STRs	Xhosa, South Africa	114	Purps et al. 2014
23 Y-STRs	Bolivian Mestizo, Bolivia	44	Purps et al. 2014
23 Y-STRs	Bolivian Native American, Bolivia	56	Purps et al. 2014
23 Y-STRs	São Gabriel de Cachoeira, Brazil	61	Purps et al. 2014
23 Y-STRs	Admixed, Rio de Janeiro, Brazil	123	Purps et al. 2014
23 Y-STRs	Admixed, São Paulo, Brazil	120	Purps et al. 2014
23 Y-STRs	Costa Rican Mestizo, Costa Rica	166	Purps et al. 2014
23 Y-STRs	Panama	100	Purps et al. 2014
23 Y-STRs	Hispanic American, USA	403	Purps et al. 2014
23 Y-STRs	Hispanic American, Illinois, USA	78	Purps et al. 2014
23 Y-STRs	Athapaskan, Central Alaska, USA	152	Purps et al. 2014
23 Y-STRs	Inupiat, North Alaska, USA	148	Purps et al. 2014
23 Y-STRs	Yupik,Western Alaska, USA	141	Purps et al. 2014
23 Y-STRs	Mexican, Los Angeles, USA	34	Purps et al. 2014
23 Y-STRs	Catamarca, Argentina	29	Toscanini et al. 2016
23 Y-STRs	Chubut, Argentina	30	Toscanini et al. 2016
23 Y-STRs	Cordova, Argentina	31	Toscanini et al. 2016
23 Y-STRs	Entre Rios, Argentina	29	Toscanini et al. 2016
23 Y-STRs	Jujuy, Argentina	50	Toscanini et al. 2016
23 Y-STRs	La Pampa, Argentina	30	Toscanini et al. 2016
23 Y-STRs	San Luis, Argentina	28	Toscanini et al. 2016
23 Y-STRs	Tucumán, Argentina	30	Toscanini et al. 2016
23 Y-STRs	Tibet	248	Ye et al. 2015
17 Y-STRs	Yanesha, High Selva, Peru	55	Barbieri et al. 2014
17 Y-STRs	Yanesha, Intermediate Selva, Peru	56	Barbieri et al. 2014
17 Y-STRs	Shipibo, Peru	22	Di Corcia et al. 2017
17 Y-STRs	Cashibo, Peru	28	Di Corcia et al. 2017
17 Y-STRs	Huambisa, Peru	13	Di Corcia et al. 2017
17 Y-STRs	Ashaninka, Peru	7	Di Corcia et al. 2017
17 Y-STRs	Aymara, Bolivia	59	Gayà-Vidal et al. 2011
17 Y-STRs	Quechua, Bolivia	55	Gayà-Vidal et al. 2011
17 Y-STRs	Itza, Guatemala	51	Perez-Benedico et al. 2016
17 Y-STRs	Yucatán, Mexico	62	Perez-Benedico et al. 2016
17 Y-STRs	Cakchikel, Guatemala	40	Perez-Benedico et al. 2016
17 Y-STRs	Quiché, Guatemala	20	Perez-Benedico et al. 2016
17 Y-STRs	Jivaroan, Peru	2	Roewer et al. 2013
17 Y-STRs	Kichwa, Ecuador	42	Roewer et al. 2013
17 Y-STRs	Waorani, Ecuador	40	Roewer et al. 2013
17 Y-STRs	Guambiano, Colombia	23	Roewer et al. 2013
17 Y-STRs	Chibcha, Colombia	5	Roewer et al. 2013
17 Y-STRs	Embera, Colombia	25	Roewer et al. 2013
17 Y-STRs	Záparo, Loreto, Peru	5	Roewer et al. 2013
17 Y-STRs	Quechua, Chumbivilcas, Cuzco	10	Roewer et al. 2013
17 Y-STRs	Aymara, Puno, Peru	3	Roewer et al. 2013
17 Y-STRs	Quechua, Chuquibamba, Arequipa, Peru	16	Roewer et al. 2013
17 Y-STRs	Quechua, Huanca, Junin, Peru	13	Roewer et al. 2013
17 Y-STRs	Shipibo, Ucayali, Peru	21	Roewer et al. 2013
17 Y-STRs	Chimané, Bolivia	10	Roewer et al. 2013
17 Y-STRs	Yuracaré, Bolivia	7	Roewer et al. 2013
17 Y-STRs	Ignaciano, Bolivia	6	Roewer et al. 2013
17 Y-STRs	Trinitario, Bolivia	36	Roewer et al. 2013
17 Y-STRs	Mojeño, Bolivia	10	Roewer et al. 2013
17 Y-STRs	Wayuu, Venezuela	19	Roewer et al. 2013
17 Y-STRs	Bari Boxi, Venezuela	16	Roewer et al. 2013
17 Y-STRs	Mapuche, Argentina	49	Roewer et al. 2013
17 Y-STRs	Toba, Chaco, Argentina	57	Roewer et al. 2013
17 Y-STRs	Wichí, Salta, Argentina	8	Roewer et al. 2013
17 Y-STRs	Toba, Formosa, Argentina	33	Roewer et al. 2013
17 Y-STRs	Pilagá, Formosa, Argentina	65	Roewer et al. 2013
17 Y-STRs	Mbyá Guaraní, Argentina	77	Roewer et al. 2013
17 Y-STRs	Wichí, Formosa, Argentina	37	Roewer et al. 2013
17 Y-STRs	Tehuelche, Argentina	10	Roewer et al. 2013
17 Y-STRs	Tiriyó, Brazil	35	Roewer et al. 2013
17 Y-STRs	Kayapo, Brazil	16	Roewer et al. 2013
17 Y-STRs	Arara, Brazil	20	Roewer et al. 2013
17 Y-STRs	Zo'é, Brazil	25	Roewer et al. 2013
17 Y-STRs	Mapuera, Brazil	5	Roewer et al. 2013
17 Y-STRs	Parakana, Brazil	38	Roewer et al. 2013
17 Y-STRs	Waiãpi Brazil	13	Roewer et al. 2013
17 Y-STRs	Urubu Kapoor, Brazil	27	Roewer et al. 2013
17 Y-STRs	Awá Guajá, Brazil	46	Roewer et al. 2013
17 Y-STRs	Asurini, Brazil	15	Roewer et al. 2013
17 Y-STRs	Gavião, Brazil	18	Roewer et al. 2013
17 Y-STRs	Terena, Brazil	32	Roewer et al. 2013
17 Y-STRs	Yanomami, Brazil	10	Roewer et al. 2013
17 Y-STRs	Karitiana, Brazil	16	Roewer et al. 2013
17 Y-STRs	Ipixuna, Brazil	21	Roewer et al. 2013
17 Y-STRs	Colla, Tucumán, Argentina	14	Roewer et al. 2013
17 Y-STRs	Puno Uros, Peru	25	Sandoval et al. 2013
17 Y-STRs	Chipaya Uros, Bolivia	8	Sandoval et al. 2013
17 Y-STRs	Poopo Uros, Bolivia	4	Sandoval et al. 2013
17 Y-STRs	Pampa Aullagas Aymara, Bolivia	13	Sandoval et al. 2013
17 Y-STRs	Andamarca Aymara, Bolivia	19	Sandoval et al. 2013
17 Y-STRs	Pajchiri Aymara, Bolivia	20	Sandoval et al. 2013
17 Y-STRs	Chimu Aymara, Peru	16	Sandoval et al. 2013
17 Y-STRs	Desaguadero Aymara, Bolivia	11	Sandoval et al. 2013
17 Y-STRs	Santa Rosa de Yanque Aymara, Peru	18	Sandoval et al. 2013
17 Y-STRs	Santa Ana Aymara, Bolivia	11	Sandoval et al. 2013
17 Y-STRs	Villa Molino Aymara, Bolivia	7	Sandoval et al. 2013
17 Y-STRs	Apurimac Quechua, Peru	10	Sandoval et al. 2013
17 Y-STRs	Cajamarca Quechua, Peru	19	Sandoval et al. 2013
17 Y-STRs	Capachica Quechua, Peru	15	Sandoval et al. 2013
17 Y-STRs	Cusco Quechua, Peru	36	Sandoval et al. 2013
17 Y-STRs	Huacavelica Quechua, Peru	26	Sandoval et al. 2013
17 Y-STRs	Potosí Quechua, Bolivia	29	Sandoval et al. 2013
17 Y-STRs	Taquile Quechua, Peru	35	Sandoval et al. 2013
17 Y-STRs	Quinua Quechua, Peru	10	Sandoval et al. 2013
17 Y-STRs	Amantaní Quechua, Peru	25	Sandoval et al. 2013
17 Y-STRs	Machiguenga Arawak, Peru	11	Sandoval et al. 2013
17 Y-STRs	Yanesha Arawak, Peru	18	Sandoval et al. 2013
17 Y-STRs	Colla, Argentina	29	Toscanini et al. 2008
17 Y-STRs	Toba, Argentina	49	Toscanini et al. 2008
23 Y-STRs
1.	Barbieri C, Sandoval JR, Valqui J, Shimelman A, Ziemendorff S, Schroeder R, et al. Enclaves of genetic diversity resisted Inca impacts on population history. Scientific Reports. 2017;7. doi: 10.1038/s41598-017-17728-w. PubMed PMID: WOS:000417689400035.
2.	Chen P, Han Y, He G, Luo H, Gao T, Song F, et al. Genetic diversity and phylogenetic study of the Chinese Gelao ethnic minority via 23 Y-STR loci. International Journal of Legal Medicine. 2018;132(4):1093-6. doi: 10.1007/s00414-017-1743-y. PubMed PMID: WOS:000435379900018.
3.	Fu X, Fu Y, Liu Y, Guo J, Liu Y, Guo Y, et al. Genetic polymorphisms of 26 Y-STR loci in the Mongolian minority from Horqin district, China. International Journal of Legal Medicine. 2016;130(4):941-6. doi: 10.1007/s00414-016-1387-3. PubMed PMID: WOS:000378817900007.
4.	Gao T, Yun L, Gu Y, He W, Wang Z, Hou Y. Phylogenetic analysis and forensic characteristics of 12 populations using 23 Y-STR loci. Forensic Science International-Genetics. 2015;19:130-3. doi: 10.1016/j.fsigen.2015.07.006. PubMed PMID: WOS:000367510300024.
5.	Luo H, Song F, Zhang L, Hou Y. Genetic polymorphism of 23 Y-STR loci in the Zhuang minority population in Guangxi of China. International Journal of Legal Medicine. 2015;129(4):737-8. doi: 10.1007/s00414-015-1175-5. PubMed PMID: WOS:000356530000011.
6.	Nuñez C, Baeta M, Fernandez M, Zarrabeitia M, Martinez-Jarreta B, de Pancorbo MM. Highly discriminatory capacity of the PowerPlex (R) Y23 System for the study of isolated populations. Forensic Science International-Genetics. 2015;17:104-7. doi: 10.1016/j.fsigen.2015.04.005. PubMed PMID: WOS:000355918400018.
7.	Purps J, Siegert S, Willuweit S, Nagy M, Alves C, Salazar R, et al. A global analysis of Y-chromosomal haplotype diversity for 23 STR loci. Forensic Science International: Genetics. 2014;12(0):12-23. doi: http://dx.doi.org/10.1016/j.fsigen.2014.04.008.
8.	Toscanini U, Vullo C, Berardi G, Llull C, Borosky A, Gomez A, et al. A comprehensive Y-STR portrait of Argentinean populations. Forensic Science International-Genetics. 2016;20:1-5. doi: 10.1016/j.fsigen.2015.09.002. PubMed PMID: WOS:000370810600005.
9.	Ye Y, Gao J, Fan G, Liao L, Hou Y. Population genetics for 23 Y-STR loci in Tibetan in China and confirmation of DYS448 null allele. Forensic Science International-Genetics. 2015;16:E7-E10. doi: 10.1016/j.fsigen.2014.11.018. PubMed PMID: WOS:000351952700004.
17 Y-STRs
10.	Barbieri C, Heggarty P, Yang Yao D, Ferri G, De Fanti S, Sarno S, et al. Between Andes and Amazon: The genetic profile of the Arawak-speaking Yanesha. Am J Phys Anthropol. 2014;155(4):600-9. doi: 10.1002/ajpa.22616.
11.	Di Corcia T, Sanchez Mellado C, Davila Francia TJ, Ferri G, Sarno S, Luiselli D, et al. East of the Andes: The genetic profile of the Peruvian Amazon populations. Am J Phys Anthropol. 2017;163(2):328-38. doi: 10.1002/ajpa.23209. PubMed PMID: WOS:000401719300008.
12.	Gayà-Vidal M, Moral P, Saenz-Ruales N, Gerbault P, Tonasso L, Villena M, et al. mtDNA and Y-chromosome diversity in Aymaras and Quechuas from Bolivia: Different stories and special genetic traits of the Andean Altiplano populations. Am J Phys Anthropol. 2011;145(2):215-30. doi: 10.1002/ajpa.21487.
13.	Perez-Benedico D, La Salvia J, Zeng Z, Herrera GA, Garcia-Bertrand R, Herrera RJ. Mayans: a Y chromosome perspective. European Journal of Human Genetics. 2016;24(9):1352-8. doi: 10.1038/ejhg.2016.18. PubMed PMID: WOS:000382310600018.
14.	Roewer L, Nothnagel M, Gusmão L, Gomes V, González M, Corach D, et al. Continent-Wide Decoupling of Y-Chromosomal Genetic Variation from Language and Geography in Native South Americans. PLoS Genet. 2013;9(4):e1003460. doi: 10.1371/journal.pgen.1003460.
15.	Sandoval JR, Lacerda DR, Jota MSA, Salazar-Granara A, Vieira PPR, Acosta O, et al. The Genetic History of Indigenous Populations of the Peruvian and Bolivian Altiplano: The Legacy of the Uros. PLoS ONE. 2013;8(9):e73006. doi: 10.1371/journal.pone.0073006.
16.	Toscanini U, Gusmão L, Berardi G, Amorim A, Carracedo Á, Salas A, et al. Y chromosome microsatellite genetic variation in two Native American populations from Argentina: Population stratification and mutation data. Forensic Science International: Genetics. 2008;2(4):274-80. doi: http://dx.doi.org/10.1016/j.fsigen.2008.03.001.

## Sheet: S2C Table
	Autosomal
	Population	N	Reference
121loci	Chachapoya, Peru	21	This study			Chachapoyan subgroup
121loci	Kuelap, Peru	32	This study
121loci	Chillao, Peru	23	This study
121loci	Corobamba, Peru	8	This study
121loci	La Jalca, Peru	11	This study
121loci	Leymebamba, Peru	14	This study
121loci	Uchucmarca, Peru	10	This study
121loci	Pomacochas, Peru	41	This study
121loci	Rodríguez de Mendoza, Peru	21	This study
121loci	Chachapoyas pooled	181	This study
121loci	Awajún, Jivaroan, Peru	25	This study
121loci	Wampís, Jivaroan, Peru	13	This study
121loci	Cajamarca, Peru	14	This study
121loci	Huancas, Peru	9	This study
121loci	AFA (African American), USA	168	Novroski et al. 2016
121loci	ASN (Asian American), USA	158	Novroski et al. 2016
121loci	CAU (Caucasian), USA	200	Novroski et al. 2016
121loci	HIS (Hispanic American), USA	188	Novroski et al. 2016
121loci	Yavapai, Arizona, USA	58	Wendt et al. 2016
15loci	Andalusians, Huelva, Spain	114	Coudray et al. 2007
15loci	Rio Grande do Sul, Brazil	760	Gastaldo et al. 2015
13loci	Garifuna, Honduras	174	Herrera-Paz et al. 2008
12loci	Terena, Brazil	117	Manta et al. 2012
15loci	Araraquara, São Paulo, Brazil	403	Martins et al. 2011
19loci	Tijuana, Mexico	403	Martínez-Cortés et al. 2018
19loci	Sonora, Mexico	381	Martínez-Cortés et al. 2018
15loci	Ashaninka, Peru	14	Mesina et al. 2018
15loci	Cashibo, Peru	11	Mesina et al. 2018
15loci	Huambiza, Peru	22	Mesina et al. 2018
15loci	Mochica, Peru	10	Mesina et al. 2018
15loci	Shipibo, Peru	43	Mesina et al. 2018
15loci	Urban Lima, Peru	63	Mesina et al. 2018
15loci	Costa (General population), Peru	20	Messina et al. 2018
15loci	Sierra (General population), Peru	43	Messina et al. 2018
15loci	Selva (General population), Peru	6	Messina et al. 2018
15loci	Valle de Calchaquí, Argentina	110	Muñoz et al 2012
15loci	Nicaraguan Mestizo, Nicaragua	165	Nuñez et al. 2010
15loci	Rio de Janeiro, Brazil	494	Rodrigues et al. 2009
11loci	Arequipa, Peru	236	Talledo et al. 2010
11loci	Cajamarca (reference), Peru	253	Talledo et al. 2010
11loci	Chiclayo, Peru	219	Talledo et al. 2010
11loci	Huancayo, Peru	185	Talledo et al. 2010
11loci	Lima, Peru	546	Talledo et al. 2010
11loci	Piura, Peru	209	Talledo et al. 2010
11loci	Trujillo, Peru	237	Talledo et al. 2010
121 loci (27 aSTRs + 94 SNPs)
1.	Novroski NMM, King JL, Churchill JD, Seah LH, Budowle B. Characterization of genetic sequence variation of 58 STR loci in four major population groups. Forensic Science International: Genetics. 2016;25:214-26. doi: https://doi.org/10.1016/j.fsigen.2016.09.007.
2.	Wendt FR, Churchill JD, Novroski NMM, King JL, Ng J, Oldt RF, et al. Genetic analysis of the Yavapai Native Americans from West-Central Arizona using the Illumina MiSeq FGx™ forensic genomics system. Forensic Science International: Genetics. 2016;24:18-23. doi: https://doi.org/10.1016/j.fsigen.2016.05.008.
≤ 19 loci (aSTRs)
1.	Coudray C, Calderon R, Guitard E, Ambrosio B, Gonzalez-Martin A, Dugoujon JM. Allele frequencies of 15 tetrameric short tandem repeats (STRs) in Andalusians from Huelva (Spain). Forensic Science International. 2007;168(2-3):E21-E4. doi: 10.1016/j.forsciint.2007.01.016. PubMed PMID: WOS:000207817600001.
2.	Gastaldo AZ, Rodenbusch R, Da Fre NN, Mardini AC, Alho CS. Allele frequencies of 20 autosomal STR in the population from Rio Grande do Sul Southern Brazil. Forensic Science International-Genetics. 2015;19:15-7. doi: 10.1016/j.fsigen.2015.05.004. PubMed PMID: WOS:000367510300004.
3.	Herrera-Paz E-F, Garcia L-F, Aragon-Nieto I, Paredes M. Allele frequencies distributions for 13 autosomal STR loci in 3 Black Carib (Garifuna) populations of the Honduran Caribbean coasts. Forensic Science International-Genetics. 2008;3(1):E5-E10. doi: 10.1016/j.fsigen.2008.02.004. PubMed PMID: WOS:000208264000002.
4.	Manta FSN, Silva DA, Sanchez-Diz P, Aguiar JIA, Cabello PH, Carvalho EF. Terena Amerindian group autosomal STR data: comparison studies with other Brazilian populations. Molecular Biology Reports. 2012;39(4):4455-9. doi: 10.1007/s11033-011-1234-z. PubMed PMID: WOS:000301108500125.
5.	Martins JA, Figueiredo RdF, Yoshizaki CS, Paneto GG, Barretto Cicarelli RM. Genetic data of 15 autosomal STR loci: an analysis of the Araraquara population colonization (Sao Paulo, Brazil). Molecular Biology Reports. 2011;38(8):5397-403. doi: 10.1007/s11033-011-0693-6. PubMed PMID: WOS:000296013600070.
6.	Martinez-Cortes G, Zuniga-Chiquette F, Celorio-Sanchez AS, Ruiz Garcia E, Antelo-Figueroa AB, Dalpozzo-Valenzuela V, et al. Population data for 21 autosomal STR loci (GlobalFiler kit) in two Mexican-Mestizo population from the northwest, Mexico. International Journal of Legal Medicine. 2018;133(3):781-3. doi: 10.1007/s00414-018-1950-1. PubMed PMID: WOS:000464848100014.
7.	Messina F, Di Corcia T, Ragazzo M, Sanchez Mellado C, Contini I, Malaspina P, et al. Signs of continental ancestry in urban populations of Peru through autosomal STR loci and mitochondrial DNA typing. Plos One. 2018;13(7). doi: 10.1371/journal.pone.0200796. PubMed PMID: WOS:000439022400076.
8.	Muñoz A, Albeza MV, Acreche N, Castro JA, Ramon MM, Picornell A. Allele frequencies of 15 STRs in the Calchaqui Valleys population (North-Western Argentina). Forensic Science International-Genetics. 2012;6(1):E58-E60. doi: 10.1016/j.fsigen.2011.05.002. PubMed PMID: WOS:000298136900022.
9.	Nuñez C, Baeta M, Sosa C, Casalod Y, Ge J, Budowle B, et al. Reconstructing the population history of Nicaragua by means of mtDNA, Y-chromosome STRs, and autosomal STR markers. Am J Phys Anthropol. 2010;143(4):591-600. doi: 10.1002/ajpa.21355.
10.	Rodrigues EL, Machado FB, Arruda MM, de Moura-Neto RS, Medina-Acosta E. Genetic data on 15 STR autosomal loci for a sample population of the Northern Region of the State of Rio de Janeiro, Brazil. Forensic Science International: Genetics. 2009;4(1):e25-e6. doi: https://doi.org/10.1016/j.fsigen.2009.01.008.
11.	Talledo M, Gavilan M, Choque C, Aiquipa L, Arevalo J, Montoya Y. Comparative allele distribution at 16 STR loci between the Andean and coastal population from Peru. Forensic Science International-Genetics. 2010;4(4):E109-E17. doi: 10.1016/j.fsigen.2009.09.003. PubMed PMID: WOS:000278592500018.
