# Supplementary material for: Genetic assessment reveals no population substructure and divergent regional and sex-specific histories in the Chachapoyas from northeast Peru
Source: PLoS One. 2020 Dec 31;15(12):e0244497. doi: 10.1371/journal.pone.0244497 (PMC7774974; doi:10.1371/journal.pone.0244497)
Supplement: S3 Table — (XLSX) [file pone.0244497.s011.xlsx]

## Sheet: S3 Table
	S3 Table. Sample sizes and best substitution models for mitochondrial DNA data
	Population	N full mtDNA sequences	Substitution model	Clock model (AICM value for supported model)
	Chachapoya*	30	TN93	Strict (6.578)
	Chillao*	43	TN93	Strict (11.489)
	Corobamba*	13	TN93	Strict (0.713)
	La Jalca*	34	TN93	Strict (1.003)
	Leymebamba*	21	TN93	Strict (25.334)
	Pomacochas	13	TN93	Strict (2.078)
	Rodríguez de Mendoza	24	TN93	Strict (3.434)
	Chachapoyas pooled**	178	TN93	Strict (364.688)
	Cajamarca	17	TN93	Relaxed (1.353)
	Jívaro	42	TN93	Strict (0.089)
	Huancas	15	HKY	Strict (1.528)
	CJ (reference)	32	TN93	Strict (3.523)
	HY (reference)	39	TN93	Strict (13.469)
	Andean***	70	TN93	Strict (31.292)
	Amazonian***	52	TN93	Strict (0.281)
	NOTES:
	1) Models used for Bayesian Skyline Plot by population (coding region, nucleotides 577-16023).
	2) Coding region: For ‘Huancas’, the substitution model HKY+G+Inv was used. For all the other populations, the model TN93+G+Inv was used.
	3) Non-Native American haplotypes were excluded from each population for BSP.
	For the Chachapoyan subgroups* and Chachapoyas pooled**, datasets from this study and Barbieri et al. 2017 were merged. *** Andean = CJ (N=31) + HY (N=39); Amazonian = Guayabero (N=35) + Siona (N=17)
