# Supplementary material for: Genetic assessment reveals no population substructure and divergent regional and sex-specific histories in the Chachapoyas from northeast Peru
Source: PLoS One. 2020 Dec 31;15(12):e0244497. doi: 10.1371/journal.pone.0244497 (PMC7774974; doi:10.1371/journal.pone.0244497)
Supplement: S4 Table — (XLSX) [file pone.0244497.s012.xlsx]

## Sheet: S4 Table
	S4 Table. Sample sizes, supported clock models and prior parameters for Y-chromosome data
	Population	N	Clock model (AICM value for supported model)	Focal point prior1	Bias magnitude prior	Step size prior	oneOnA1 prior
	Chillao*	34	Strict (10.314)	Uniform distribution [1, 29]	Uniform distribution [0, 100]	Uniform distribution [0, 1]	Uniform distribution [0, 100]
	La Jalca*	26	Strict (5.334)	Uniform distribution [1, 28]	Uniform distribution [0, 100]	Uniform distribution [0, 1]	Uniform distribution [0, 100]
	Chachapoyas pooled**	118	Strict (40.443)	Uniform distribution [1, 29]	Uniform distribution [0, 100]	Uniform distribution [0, 1]	Uniform distribution [0, 100]
	Andean***	81	Strict (23.739)	Uniform distribution [1, 28]	Uniform distribution [0, 100]	Uniform distribution [0, 1]	Uniform distribution [0, 100]
	Amazonian***	37	Strict (4.794)	Uniform distribution [1, 28]	Uniform distribution [0, 100]	Uniform distribution [0, 1]	Uniform distribution [0, 100]
	NOTES:
	1) Non-Native American haplotypes were excluded from each study population when constructing BSPs with the exception of six R-haplotypes from Karmin et al., 2015 used for node calibration
	For the Chachapoyan subgroups* and Chachapoyas pooled**, datasets from this study and Barbieri et al. 2017 were merged. *** Andean = Bolivian mestizo (N=50) + Bolivian Native American (N=31); Amazonian = Sao Gabriel de Cachoeira (N=37)
	1 estimated based on the lowest and highest STR copy number
