# Supplementary material for: Genetic assessment reveals no population substructure and divergent regional and sex-specific histories in the Chachapoyas from northeast Peru
Source: PLoS One. 2020 Dec 31;15(12):e0244497. doi: 10.1371/journal.pone.0244497 (PMC7774974; doi:10.1371/journal.pone.0244497)
Supplement: S5 Table — Frequencies only from our datasets. (XLSX) [file pone.0244497.s013.xlsx]

## Sheet: S5 Table
	S5 Table. Absolute frequency of mitochondrial subhaplogroups in all study populations. Frequencies only from our datasets.
		A2						B2					C1				D		H		U	Total
	Population	A2	A2+(64)	A2+(64)+@16111	A2aa	A2ac	A2q	B2	B2b	B2b+152	B2q	B2l	C1b	C1b2	C1b+16311	C1c	D	D1	H3ac	H10b	U5a1b	All Hgs
	Chachapoyas	1					4	2	3			1	2			1		5	1			20
	Chillao		2			1		1	2				2		1				1			10
	Corobamba		1					2					3	1				2				9
	La Jalca				1			4	1				1			1		1				9
	Leymebamba		1					2	1	1			2		1	1		5				14
	Pomacochas		1					4	6				1				1					13
	Rodríguez de Mendoza							5				3	1			7		8		2	1	27
	Chachapoyas pooled	1	5		1	1	4	20	13	1		4	12	1	2	10	1	21	2	2	1	102
	Jivaro		4	1				6	18		3		4	5				1				42
	Huancas		1					1				1						1				4
	Cajamarca	2						4	1				4			2		3				16
	Total	3	10	1	1	1	4	31	32	1	3	5	20	6	2	12	1	26	2	2	1	164
