# Supplementary material for: Genetic assessment reveals no population substructure and divergent regional and sex-specific histories in the Chachapoyas from northeast Peru
Source: PLoS One. 2020 Dec 31;15(12):e0244497. doi: 10.1371/journal.pone.0244497 (PMC7774974; doi:10.1371/journal.pone.0244497)
Supplement: S6 Table — (A) Non-Native American haplotypes are included in the study populations. (B) Non-Native American haplotypes are excluded in the study populations. (XLSX) [file pone.0244497.s014.xlsx]

## Sheet: S6A Table
	S6A Table. Diversity indices for mitochondrial DNA data. Non-native American haplotypes included in the study populations
	Population	N	A	h	SDh	п	SDп	MNPD	SDMNPD
	Chachapoya*	31	26	0.9871	0.0122	0.002240	0.001114	37.072832	16.572569		A	Unique haplotypes
	Chillao*	44	39	0.9937	0.0067	0.002226	0.001096	36.847709	16.337698		h	Haplotype diversity
	Corobamba*	13	12	0.9872	0.0354	0.002053	0.001077	33.981075	15.852293		п	Nucleotide diversity
	La Jalca*	34	19	0.9501	0.0188	0.001989	0.000988	32.921688	14.716064		MNPD	Mean number of pairwise differences
	Leymebamba*	21	19	0.9905	0.0178	0.002222	0.001124	36.768086	16.665947
	Chachapoyas pooled, Peru**	143	109	0.9939	0.002	0.002185	0.001059	36.190773	15.839497
	Pomacochas, Peru	13	12	0.9872	0.0354	0.001483	0.000784	24.546947	11.542459
	Rodríguez de Mendoza, Peru	27	21	0.9715	0.0207	0.002036	0.001020	33.687923	15.152560
	Jívaro, Peru	42	27	0.9663	0.0149	0.001832	0.000907	30.328551	13.516152
	Huancas, Peru	15	6	0.8286	0.0643	0.001422	0.000743	23.532323	10.972793
	Cajamarca, Peru	17	15	0.9853	0.0252	0.002160	0.001108	35.751937	16.381266
	Wayku, Peru	15	9	0.8476	0.0878	0.001859	0.000965	30.777718	14.250822
	African	25	25	1.0000	0.0113	0.003237	0.001614	53.584420	23.974320
	Asian	12	12	1.0000	0.0340	0.002249	0.001186	37.213295	17.434978
	Native American	10	10	1.0000	0.0447	0.002133	0.001150	35.292518	16.821327
	Central America (General population)	25	24	0.9967	0.0125	0.001490	0.000755	24.673488	11.213178
	Cayapa, Ecuador	4	4	1.0000	0.1768	0.002639	0.001748	43.669914	24.220982
	Siberian-Asian	7	7	1.0000	0.0764	0.001561	0.000896	25.824403	12.938492
	Wayuu, Colombia	4	3	0.8333	0.2224	0.002207	0.001466	36.523192	20.314539
	Ojibwa, Canada	4	4	1.0000	0.1768	0.000558	0.000389	9.227548	5.387844
	Waorani, Ecuador	11	2	0.1818	0.1436	0.000011	0.000017	0.181915	0.253505
	Hispanic, USA	410	382	0.9995	0.0002	0.002236	0.001078	37.080182	16.159987
	Venezuela (General population)	17	7	0.8309	0.0648	0.001604	0.000828	26.547379	12.247638
	Chilean Rural and Urban (General population)	34	32	0.9964	0.0082	0.001838	0.000915	30.410975	13.618143
	CJ, Peru	32	31	0.9980	0.0085	0.002167	0.001077	35.875968	16.033702
	HY, Peru	39	38	0.9987	0.0062	0.001928	0.000955	31.909042	14.226464
	LIM (General population), Peru	54	54	1.0000	0.0036	0.002148	0.001054	35.578064	15.728823
	PE (General population), Peru	137	123	0.9981	0.0012	0.001975	0.000959	32.734781	14.360647
	Yekuana, Venezuela	12	11	0.9848	0.0403	0.002415	0.001272	39.956823	18.695895
	Chancay, Pasamayo, Peru	7	7	1.0000	0.0764	0.002317	0.001318	38.231527	18.991592
	Inca, PuebloViejo-San Sebastian, Peru	13	13	1.0000	0.0302	0.001957	0.001028	31.729383	14.823713
	La Galgada, Peru	4	4	1.0000	0.1768	0.002183	0.001450	36.117675	20.092875
	Lima, Pucllana, Peru	9	8	0.9722	0.0640	0.001920	0.001052	31.778554	15.346409
	Pica, Chile	4	3	0.8333	0.2224	0.001360	0.000913	22.499873	12.648399
	Preceramic, Candelaria, Mexico	5	5	1.0000	0.1265	0.001454	0.000905	23.713250	12.630972
	Tiwanaku, Bolivia	9	9	1.0000	0.0524	0.002291	0.001251	37.484704	18.041719
	Wari, Pucllana, Peru	10	9	0.9778	0.0540	0.002130	0.001149	34.136871	16.281454
	Ychsma, Pucllana, Peru	14	13	0.9890	0.0314	0.001806	0.000944	29.724061	13.835719
	Cocama, Colombia	17	14	0.9779	0.0267	0.002243	0.001149	37.117530	16.994486
	Tanimuka, Colombia	10	4	0.7333	0.100	0.002095	0.001129	34.664468	16.527928
	Tikuna, Colombia	17	12	0.9338	0.0456	0.002129	0.001092	35.231362	16.147500
	Yagua, Colombia	13	8	0.9231	0.0500	0.002026	0.001063	33.526916	15.644834
	Barasano-Kubeo, Colombia	8	8	1.0000	0.0625	0.002270	0.001262	37.558182	18.328681
	Carijona, Colombia	8	6	0.8929	0.1113	0.002206	0.001227	36.506851	17.825093
	Curripaco-Baré, Colombia	17	11	0.8824	0.0718	0.001945	0.001000	32.187673	14.780685
	Desano, Colombia	17	14	0.9779	0.0267	0.002207	0.001131	36.526236	16.728967
	Guayabero, Colombia	35	11	0.8824	0.0277	0.001935	0.000962	32.027629	14.314594
	Puinave, Colombia	18	8	0.8301	0.0636	0.001901	0.000974	31.468472	14.414324
	Nukak, Colombia	16	4	0.6417	0.1032	0.001503	0.000781	24.872749	11.534573
	Sikuani, Colombia	16	7	0.8667	0.0502	0.001330	0.000693	22.009362	10.244002
	Inga, Colombia	17	13	0.9559	0.0369	0.001870	0.000962	30.941496	14.221053
	Mestizo_Colombia	9	8	0.9722	0.0640	0.001949	0.001067	32.246586	15.567493
	Achagua-Piapoco, Colombia	23	8	0.7708	0.0713	0.001876	0.000948	31.055684	14.074395
	Saliba, Colombia	16	7	0.8583	0.0569	0.002014	0.001038	33.326301	15.344116
	Piratapuyo-Wanano , Colombia	9	8	0.9722	0.0640	0.002114	0.001156	34.976312	16.856898
	Cofán, Colombia	5	5	1.0000	0.1265	0.001923	0.001189	31.829682	16.836271
	Coreguajé, Colombia	19	12	0.9240	0.0458	0.001759	0.000900	29.107150	13.321423
	Kamentsa, Colombia	11	9	0.9636	0.0510	0.001753	0.000939	29.017520	13.767785
	Murui-Uitoto, Colombia	24	21	0.9891	0.0152	0.001993	0.001004	32.987475	14.905570
	Pasto, Colombia	14	14	1.0000	0.0270	0.002183	0.001136	36.134907	16.748924
	Siona, Colombia	17	8	0.8162	0.0709	0.001648	0.000850	27.268052	12.571309
	Siriano-Guaviare, Colombia	10	10	1.0000	0.0447	0.002286	0.001231	37.832546	18.007905
	Tukano-Tatuyo, Colombia	10	9	0.9778	0.0540	0.002222	0.001197	36.771464	17.512223
	Other eastern Tucanoan (Tuyuca-Yuruti-Pisamira-Karapana), Colombia	9	9	1.0000	0.0524	0.001910	0.001047	31.614788	15.269051
	Wanano, Colombia	3	3	1.0000	0.2722	0.002040	0.001547	33.753088	20.526765
	Yucuna-Matapí, Colombia	39	19	0.8933	0.0426	0.002079	0.001029	34.399797	15.321021
	Ecuador (mestizo)	25	25	1.0000	0.0113	0.002222	0.001115	36.788447	16.561144
	Loja-El Oro (mestizo), Ecuador	32	31	0.9980	0.0085	0.001887	0.000941	31.230969	13.999239
	Loja (Native American), Ecuador	43	29	0.9690	0.0142	0.001403	0.000699	23.229054	10.421400
	Native Ecuadorian-Cayambe, Ecuador	26	22	0.9785	0.0207	0.001563	0.000789	25.875753	11.727897
	North Ecuador (mestizo), Ecuador	53	52	0.9993	0.0039	0.002170	0.001064	35.918847	15.881179
	Azuay-Cañar-Chimborazo-Cotopaxi-Saraguro, Ecuador	7	6	0.9524	0.0955	0.002230	0.001270	36.902075	18.343035
	Andean Ecuador, Ecuador	9	9	1.0000	0.0524	0.002322	0.001267	38.427315	18.486947
	Puruha-Salasaca, Ecuador	4	4	1.0000	0.1768	0.002495	0.001654	41.293570	22.922077
	Shuar, Ecuador	2	2	1.0000	0.5000	0.003007	0.003037	49.763666	35.540020
	Peru (mestizo)	8	8	1.0000	0.0625	0.001988	0.001108	32.904744	16.099639
	Venezuela (mestizo)	6	6	1.0000	0.0962	0.002197	0.001292	36.360681	18.527035
	Canada (General population)	4	4	1.0000	0.1768	0.002361	0.001566	39.069441	21.706355
	Panama (Native American)	7	7	1.0000	0.0764	0.002422	0.001377	40.086920	19.896710
	Colombia (Native American)	9	9	1.0000	0.0524	0.002358	0.001287	39.029840	18.771539
	Chile (General population)	35	32	0.9950	0.0082	0.001496	0.000748	24.768965	11.142541
	Central Peru, Peru	10	10	1.0000	0.0447	0.001255	0.000686	20.759803	10.031313
	Mexico (General population)	28	25	0.9921	0.0118	0.002286	0.001141	37.831185	16.956648
	Argentina (General population)	47	43	0.9954	0.0059	0.001559	0.000773	25.809127	11.524165
	Brasil (General population)	6	6	1.0000	0.0962	0.001373	0.000817	22.729134	11.709337
	Kolla, Argentina-Diaguita, Uruguay	10	9	0.9778	0.0540	0.000650	0.000366	10.756410	5.354057
	Mapuche-Pehuenche-Huilliche, Chile	8	8	1.0000	0.0625	0.001971	0.001099	32.621706	15.964057
	Canada (Native American)	5	5	1.0000	0.1265	0.001154	0.000723	19.089882	10.235052
	Bolivia (General population)	9	9	1.0000	0.0524	0.001857	0.001018	30.726132	14.849273
	For the Chachapoyan subgroups* and Chachapoyas pooled**, datasets from this study and Barbieri et al. 2017 were merged

## Sheet: S6B Table
	S6B Table. Diversity indices for mitochondrial DNA data. Non-Native American haplotypes excluded in the study populations
	Population	N	A	h	SDh	п	SD п	MNPD	SDMNPD
	Chachapoya*	30	25	0.9862	0.0129	0.002247	0.001119	37.192124	16.640609		A	Unique haplotypes
	Chillao*	43	38	0.9934	0.0070	0.002236	0.001101	37.017731	16.419097		h	Haplotype diversity
	Corobamba*	13	12	0.9872	0.0354	0.002053	0.001077	33.981075	15.852293		п	Nucleotide diversity
	La Jalca*	34	19	0.9501	0.0188	0.001989	0.000988	32.921688	14.716064		MNPD	Mean number of pairwise differences
	Leymebamba*	21	19	0.9905	0.0178	0.002222	0.001124	36.768086	16.665947
	Chachapoyas pooled, Peru**	141	107	0.9937	0.0021	0.002190	0.001061	36.259017	15.870081
	Pomacochas, Peru	13	12	0.9872	0.0354	0.001483	0.000784	24.546947	11.542459
	Rodríguez de Mendoza, Peru	24	18	0.9638	0.0253	0.002017	0.001016	33.380531	15.079330
	Jívaro, Peru	42	27	0.9663	0.0149	0.001832	0.000907	30.328551	13.516152
	Huancas, Peru	15	6	0.8286	0.0643	0.001422	0.000743	23.532323	10.972793
	Cajamarca, Peru	17	15	0.9853	0.0252	0.002160	0.001108	35.751937	16.381266
	For the Chachapoyan subgroups* and Chachapoyas pooled**, datasets from this study and Barbieri et al. 2017 were merged
