# Supplementary material for: Genetic assessment reveals no population substructure and divergent regional and sex-specific histories in the Chachapoyas from northeast Peru
Source: PLoS One. 2020 Dec 31;15(12):e0244497. doi: 10.1371/journal.pone.0244497 (PMC7774974; doi:10.1371/journal.pone.0244497)
Supplement: S7 Table — (A) Non-Native American haplotypes are included in the study populations. (B) Non-Native American haplotypes are excluded in the study populations. (XLSX) [file pone.0244497.s015.xlsx]

## Sheet: S7A Table
S7A Table. Mitochondrial ΦST distances. Non-Native American haplotypes are included
Population	N	1	2	3	4	5	6	7	8	9	10	11	12	13	14	15	16	17	18	19	20	21	22	23	24	25	26	27	28	29	30	31	32	33	34	35	36	37	38	39	40	41	42	43	44	45	46	47	48
Cajamarca, Peru	17
Chachapoya*	31	0.02291							Non-significant
Chillao*	44	0.00570	0					For the Chachapoyan subgroups*, datasets from this study and Barbieri et al. 2017 were merged
Corobamba*	13	0	0.02643	0.01451				aAncient
La Jalca*	34	0.02238	0.02585	0.03302	0.01415
Leymebamba*	21	0	0.01662	0.01553	0	0.02183
Pomacochas	13	0.12158	0.11380	0.13817	0.11395	0.17157	0.06980
Rodríguez de Mendoza	27	0	0.05591	0.04802	0	0.03274	0.00888	0.16348
Jívaro, Peru	42	0.06769	0.09084	0.09548	0.06580	0.13860	0.03085	0.01037	0.11910
Huancas, Peru	15	0.16918	0.10583	0.12666	0.17601	0.20506	0.13925	0.08898	0.21503	0.09531
Wayku, Peru	15	0.06465	0.06087	0.07360	0.06668	0.12552	0.04938	0.02944	0.11540	0.03108	0.05158
African	25	0.13073	0.14119	0.14379	0.12922	0.15523	0.14081	0.22288	0.15055	0.23297	0.23432	0.18447
Asian	12	0.04138	0.07535	0.04741	0.05344	0.08143	0.06505	0.23840	0.06168	0.18372	0.24941	0.16310	0.08687
Native American	10	0.06396	0.02080	0.01315	0.08067	0.09959	0.06960	0.16247	0.11919	0.12393	0.11078	0.07700	0.12296	0.07803
Central America (General population)	25	0.30378	0.19747	0.18557	0.33466	0.30286	0.30274	0.41069	0.34667	0.34505	0.29864	0.31902	0.30808	0.31103	0.16022
Cayapa, Ecuador	4	0.05536	0	0	0.06911	0.07238	0.04554	0.16079	0.11383	0.11504	0.08824	0.05838	0.09878	0.08029	0	0.12249
Siberian-Asian	7	0.16065	0.09178	0.08667	0.18203	0.12901	0.16301	0.37570	0.17530	0.28839	0.34351	0.26656	0.15314	0.13599	0.12049	0.26469	0.06123
Wayuu, Colombia	4	0	0	0	0	0.03637	0	0.01210	0.02451	0	0.03005	0	0.08823	0.04400	0	0.25455	0	0.19113
Ojibwa, Canada	4	0.31280	0.27753	0.26357	0.33839	0.33882	0.30268	0.45447	0.33209	0.35750	0.45154	0.35927	0.18941	0.28792	0.17824	0.48139	0.34144	0.48790	0.37337
Waorani, Ecuador	11	0.51904	0.37191	0.34755	0.57751	0.47712	0.49155	0.67592	0.52654	0.50321	0.58035	0.55202	0.41432	0.54648	0.45663	0.35551	0.56361	0.65751	0.70736	0.93690
Hispanic, USA	410	0.03249	0.01447	0.00350	0.04385	0.06514	0.04202	0.12453	0.07404	0.09390	0.09235	0.06473	0.15531	0.05714	0	0.14676	0	0.10041	0	0.22596	0.28315
Venezuela (General population)	17	0.20802	0.11395	0.12799	0.22735	0.23392	0.18913	0.19955	0.26159	0.17940	0.08857	0.12455	0.24643	0.25307	0.07495	0.13856	0.03376	0.28018	0.07684	0.41532	0.43737	0.08778
Chilean Rural and Urban (General population)	34	0.06824	0.15206	0.13177	0.07232	0.15848	0.07361	0.14622	0.11330	0.10817	0.22885	0.12500	0.23722	0.17179	0.19285	0.41790	0.21393	0.33115	0.04083	0.39668	0.56978	0.13922	0.29625
CJ, Peru	32	0.01867	0.01509	0.02993	0.00935	0.03153	0.00703	0.07934	0.03817	0.06574	0.11975	0.05069	0.14804	0.09021	0.06094	0.28267	0.01040	0.12971	0	0.28321	0.44535	0.05068	0.16032	0.13103
HY, Peru	39	0.01483	0.03033	0.03187	0.01504	0.07262	0.00319	0.03208	0.06482	0.01760	0.07070	0.01040	0.17714	0.10841	0.05233	0.28457	0.04135	0.20799	0	0.30851	0.45553	0.03594	0.13368	0.08517	0.01991
LIM (General population), Peru	54	0.00486	0.02125	0.03067	0	0.03607	0	0.05322	0.03249	0.04439	0.10185	0.03067	0.16196	0.08607	0.06052	0.28384	0.03092	0.15597	0	0.28150	0.43007	0.04779	0.15679	0.09338	0	0
PE (General population), Peru	137	0.02576	0.04050	0.04631	0.02194	0.07897	0.01249	0.02790	0.07063	0.02266	0.06877	0.01505	0.20818	0.12052	0.06500	0.27764	0.04853	0.20611	0	0.30013	0.41253	0.04949	0.13265	0.09100	0.02493	0	0.00509
Yekuana, Venezuela	12	0.00053	0.02138	0	0.01562	0.05015	0.02458	0.19608	0.04712	0.13298	0.19013	0.11026	0.12797	0.03326	0.03359	0.22067	0.00654	0.11345	0	0.29785	0.45225	0.01052	0.17786	0.13574	0.06663	0.06261	0.05855	0.07833
Chancay, Pasamayo, Perua	7	0	0.00145	0	0	0.00259	0	0.15176	0	0.07301	0.19041	0.07131	0.09386	0.00260	0.04133	0.30278	0.01561	0.14097	0	0.33251	0.62109	0.00266	0.21390	0.06165	0.00500	0.00661	0	0.01998	0
Inca, PuebloViejo-San Sebastian, Perua	13	0	0.02959	0.01128	0	0.02652	0	0.12178	0	0.06384	0.17927	0.06697	0.12814	0.04073	0.07942	0.33926	0.07751	0.19459	0	0.34799	0.59095	0.03533	0.22726	0.05787	0.01407	0.00734	0	0.01534	0.00648	0
La Galgada, Perua	4	0.03354	0	0	0.04929	0.04006	0.02512	0.14895	0.08915	0.09677	0.05930	0.03433	0.08819	0.06174	0	0.10504	0	0.06715	0	0.37758	0.60076	0	0.00414	0.19842	0	0.01227	0.00770	0.01901	0	0.00361	0.05955
Lima, Pucllana, Perua	9	0	0.02438	0	0	0.02434	0	0.14685	0	0.06675	0.20128	0.07329	0.11785	0.02185	0.07018	0.33290	0.07260	0.19618	0	0.37601	0.63818	0.01968	0.23481	0.04847	0.02670	0.00826	0.00213	0.01920	0	0	0	0.05563
Pica, Chilea	4	0.16370	0.11661	0.14912	0.17945	0.22207	0.12796	0.08166	0.21917	0.08889	0.10232	0.06148	0.20082	0.25275	0.13778	0.38551	0.09769	0.39777	0.03343	0.56498	0.83399	0.12366	0.16619	0.21743	0.11883	0.07931	0.09349	0.07274	0.18928	0.18412	0.18403	0.11340	0.20548
Preceramic, Candelaria, Mexicoa	5	0.05975	0.10063	0.11246	0.06062	0.14647	0.02922	0	0.11242	0	0.11349	0.00286	0.17328	0.17949	0.14404	0.44066	0.14622	0.38728	0	0.52003	0.82350	0.10462	0.23045	0.06770	0.05606	0	0.01702	0	0.14659	0.07429	0.05746	0.14815	0.07634	0.09760
Tiwanaku, Boliviaa	9	0	0.03864	0.03526	0	0.07952	0	0.03300	0.04493	0.00777	0.09340	0.00406	0.14246	0.08690	0.06028	0.32797	0.04477	0.24069	0	0.32639	0.59409	0.03947	0.16341	0.04860	0.03260	0	0.00030	0	0.03447	0	0	0.02893	0	0.04626	0
Wari, Pucllana, Perua	10	0	0.04431	0.00742	0	0.06725	0.00036	0.16511	0.03729	0.09050	0.19941	0.09454	0.13319	0.03977	0.06263	0.30396	0.06123	0.20087	0	0.34046	0.57534	0.02724	0.21758	0.07288	0.06178	0.03175	0.03931	0.04475	0	0	0	0.05209	0	0.19713	0.09877	0
Ychsma, Pucllana, Perua	14	0	0.04862	0.04308	0	0.04452	0	0.08282	0.00975	0.04108	0.17735	0.05623	0.14674	0.08762	0.11249	0.38140	0.11177	0.23927	0	0.37700	0.62610	0.06546	0.24716	0.05865	0.00839	0.00199	0	0.00711	0.06119	0	0	0.09345	0	0.17202	0.02305	0	0.00487
Cocama, Colombia	17	0	0.00625	0	0.00873	0.05770	0.00558	0.09106	0.04856	0.05728	0.08020	0.02543	0.13135	0.04926	0.00602	0.22031	0	0.14513	0	0.27217	0.43883	0	0.10449	0.10160	0.02916	0.00010	0.01534	0.01251	0	0	0	0	0	0.09855	0.05077	0	0	0.02461
Tanimuka, Colombia	10	0.11122	0.10313	0.06822	0.14183	0.16414	0.13144	0.30117	0.16834	0.22819	0.26316	0.19972	0.18388	0.12459	0.08137	0.21634	0.04911	0.18100	0.07500	0.36628	0.50580	0.07290	0.22007	0.24858	0.16461	0.16347	0.16151	0.17461	0.04417	0.07285	0.13081	0.05206	0.10538	0.28529	0.27186	0.14935	0.08776	0.19343	0.07572
Tikuna, Colombia	17	0.08123	0.08980	0.05234	0.10885	0.12018	0.11573	0.30858	0.12375	0.24049	0.28312	0.21249	0.17624	0.08123	0.09923	0.22878	0.08434	0.14766	0.08801	0.35718	0.45209	0.07138	0.24403	0.23279	0.15263	0.16489	0.14866	0.17603	0.01513	0.03391	0.08905	0.06927	0.06448	0.30593	0.27679	0.14668	0.05671	0.16455	0.06817	0.05634
Yagua, Colombia	13	0.14629	0.09422	0.07648	0.17070	0.18121	0.15216	0.26980	0.20599	0.21364	0.20209	0.17683	0.19646	0.15614	0.05854	0.14440	0.02152	0.15756	0.06682	0.36370	0.35820	0.06384	0.12816	0.26835	0.16197	0.15091	0.15753	0.15868	0.07241	0.11704	0.16982	0.00768	0.14917	0.23557	0.25753	0.15237	0.12967	0.21533	0.08289	0.11032	0.11023
Barasano-Kubeo, Colombia	8	0	0.02135	0	0	0.04963	0	0.17768	0.01871	0.09723	0.20053	0.09199	0.11625	0.02222	0.03545	0.26335	0.01951	0.15999	0	0.32764	0.57054	0.00404	0.19970	0.09195	0.05861	0.03843	0.03984	0.05123	0	0	0	0.01481	0	0.19109	0.11814	0	0	0.02904	0	0.01369	0.01337	0.09213
Carijona, Colombia	8	0.00387	0.09516	0.05272	0.02809	0.09986	0.03628	0.24660	0.04489	0.16019	0.28295	0.16266	0.14194	0.05033	0.12443	0.35901	0.11919	0.23401	0.02237	0.38452	0.64120	0.07476	0.29589	0.10328	0.11232	0.10071	0.09303	0.11300	0.00676	0	0.00488	0.11249	0	0.27320	0.16550	0.04638	0	0.06280	0.03772	0.09556	0.06855	0.17864	0
Curripaco-Baré, Colombia	17	0.03348	0.05132	0.05623	0.03953	0.09814	0.02620	0.06172	0.07756	0.04526	0.09568	0.02894	0.16962	0.11666	0.06907	0.31204	0.06166	0.23937	0	0.33700	0.52530	0.05109	0.15415	0.09729	0.04524	0.00863	0.02386	0.01529	0.07602	0.02551	0.02725	0.03586	0.02801	0.09764	0.01099	0	0.05053	0.03185	0.01412	0.17243	0.17520	0.16771	0.04299	0.09601
Desano, Colombia	17	0.00702	0.03631	0.00405	0.02260	0.04830	0.03535	0.22603	0.03970	0.16299	0.22273	0.14081	0.12985	0.02364	0.05587	0.24655	0.04073	0.11640	0.01010	0.31323	0.45898	0.02645	0.21112	0.14483	0.07211	0.08254	0.06733	0.09555	0	0	0.00848	0.02076	0	0.23637	0.17804	0.06020	0	0.06694	0.01439	0.06661	0.01882	0.10792	0	0	0.08539
Guayabero, Colombia	35	0.08445	0.07224	0.05265	0.10627	0.13073	0.09546	0.21773	0.13059	0.16415	0.17673	0.13943	0.20232	0.12269	0.07507	0.21093	0.04733	0.17836	0.02943	0.35016	0.38688	0.04832	0.16409	0.20245	0.11875	0.10388	0.11214	0.11318	0.04504	0.04456	0.09310	0.02788	0.07281	0.21416	0.19301	0.10206	0.07107	0.13814	0.04638	0.10879	0.10963	0.11711	0.03643	0.10303	0.08067	0.06080
Puinave, Colombia	18	0.00919	0.08542	0.05580	0.01926	0.09945	0.02849	0.16698	0.05331	0.09885	0.22267	0.10860	0.17555	0.08907	0.12231	0.35084	0.13987	0.25662	0	0.37424	0.56981	0.07148	0.25745	0.08359	0.09247	0.06012	0.06344	0.06971	0.03765	0	0.00134	0.12398	0	0.21583	0.10114	0.01995	0	0.03476	0.03484	0.13679	0.11024	0.19128	0	0.01714	0.06263	0.04372	0.11972
Nukak, Colombia	16	0.10632	0.20995	0.16460	0.13097	0.19384	0.13665	0.33593	0.12868	0.23646	0.39688	0.26801	0.23308	0.17060	0.27208	0.47887	0.32128	0.38200	0.19067	0.49192	0.70007	0.17751	0.42250	0.17725	0.20941	0.19908	0.17888	0.19651	0.13775	0.08241	0.10528	0.31354	0.08493	0.41702	0.28415	0.16625	0.10812	0.15424	0.15938	0.22202	0.18947	0.33099	0.06372	0.07349	0.18019	0.12913	0.21706	0.11203
Sikuani, Colombia	16	0.21554	0.25797	0.21077	0.25560	0.26527	0.24531	0.48511	0.22784	0.36978	0.48608	0.39144	0.27070	0.23126	0.32721	0.45581	0.35445	0.38618	0.32718	0.57731	0.69963	0.21035	0.46169	0.33272	0.29427	0.31130	0.28186	0.30177	0.17685	0.17755	0.23883	0.35852	0.21149	0.53526	0.46689	0.30730	0.21080	0.31135	0.24099	0.27669	0.20152	0.34061	0.16704	0.15606	0.31663	0.15916	0.18901	0.24334	0.28936
Inga, Colombia	17	0.12409	0.07193	0.04498	0.15143	0.15039	0.13837	0.29523	0.17961	0.22595	0.22240	0.19142	0.18982	0.12648	0.04460	0.14419	0	0.14731	0.07323	0.35969	0.38295	0.04084	0.15338	0.26432	0.14735	0.14687	0.15018	0.15622	0.03992	0.08427	0.14223	0	0.12124	0.27496	0.28598	0.15648	0.09521	0.20097	0.06293	0.04854	0.06381	0.07119	0.05513	0.13789	0.16771	0.05349	0.08558	0.17072	0.30045
Colombia (mestizo)	9	0	0.07394	0.04662	0	0.04656	0.00385	0.19822	0	0.12519	0.26357	0.12691	0.12990	0.04425	0.12658	0.40267	0.14279	0.23585	0	0.39404	0.68057	0.07832	0.30832	0.07884	0.05743	0.06268	0.03465	0.06965	0.03240	0	0	0.12597	0	0.26238	0.12022	0.02017	0	0	0.03410	0.16651	0.10484	0.22105	0	0.00218	0.07668	0.02049	0.14268	0.01960	0.09138
Achagua-Piapoco, Colombia	23	0.13326	0.10159	0.07188	0.15983	0.16758	0.15240	0.31147	0.17940	0.24425	0.24807	0.21425	0.20608	0.13184	0.08573	0.18748	0.07445	0.18744	0.09919	0.37475	0.39743	0.06385	0.19540	0.26594	0.17728	0.16835	0.17202	0.17709	0.05075	0.08857	0.14732	0.05036	0.12084	0.30073	0.29225	0.16494	0.10330	0.21239	0.07856	0.10049	0.06624	0.10936	0.05707	0.12797	0.17525	0.06084	0.08303	0.16591	0.27633
Saliba, Colombia	16	0.07324	0.13308	0.09147	0.08881	0.12384	0.10905	0.33744	0.09686	0.25417	0.35121	0.25104	0.17738	0.09382	0.18495	0.36488	0.17791	0.21233	0.13170	0.41338	0.57657	0.12353	0.34659	0.20670	0.16057	0.18377	0.15691	0.19520	0.04918	0.00889	0.07732	0.16913	0.04525	0.36354	0.28216	0.15717	0.05717	0.13987	0.11579	0.15019	0.08753	0.22539	0.03678	0.03830	0.20095	0.03576	0.14651	0.11076	0.15906
Piratapuyo-Wanano , Colombia	9	0.01775	0.05139	0.00925	0.04575	0.08443	0.05086	0.26256	0.06467	0.17524	0.25499	0.15911	0.13972	0.03647	0.06193	0.25036	0.05572	0.16169	0.01147	0.36996	0.55341	0.02480	0.22803	0.15363	0.11126	0.10024	0.09496	0.11299	0	0	0.02430	0.04429	0	0.26416	0.21204	0.06173	0	0.10031	0.01403	0.04411	0	0.09854	0	0	0.08852	0	0.04671	0.03324	0.12801
Cofán, Colombia	5	0	0.07681	0.04001	0	0.07185	0	0.17855	0	0.08238	0.27194	0.10988	0.12377	0.04597	0.13057	0.40939	0.12859	0.28681	0	0.45711	0.77767	0.06781	0.31373	0.03256	0.06628	0.04444	0.03439	0.05059	0.00294	0	0	0.13550	0	0.26369	0.09880	0	0	0	0.01370	0.12569	0.07909	0.21236	0	0	0.05296	0.01675	0.11881	0	0.02628
Coreguajé, Colombia	19	0.08020	0.17904	0.12533	0.10346	0.16592	0.12004	0.34283	0.11383	0.25202	0.37829	0.26505	0.21214	0.11967	0.23185	0.41987	0.25479	0.31369	0.15812	0.45382	0.61913	0.14738	0.38601	0.17500	0.19890	0.19180	0.17508	0.19722	0.07612	0.02583	0.08100	0.25210	0.04199	0.39596	0.27879	0.15045	0.04925	0.14626	0.13194	0.17824	0.11736	0.26653	0.03026	0.00225	0.20667	0.05548	0.18620	0.09017	0.11376
Kamentsa, Colombia	11	0.03903	0.11536	0.06396	0.06094	0.10973	0.07975	0.32747	0.07569	0.22353	0.35084	0.22988	0.16595	0.06229	0.16108	0.37037	0.17070	0.24554	0.10684	0.44232	0.64947	0.09332	0.34282	0.16593	0.14669	0.14953	0.12807	0.15757	0.01840	0	0.03965	0.17208	0.00381	0.37137	0.27488	0.11813	0.00627	0.10950	0.07905	0.12893	0.05255	0.20780	0	0	0.16999	0.00346	0.13995	0.06372	0.12141
Murui-Uitoto, Colombia	24	0.02864	0.04896	0.02365	0.04314	0.04435	0.05806	0.26228	0.04613	0.19776	0.26382	0.17490	0.14936	0.04383	0.08702	0.26914	0.06909	0.10233	0.06673	0.33986	0.47570	0.05301	0.25213	0.18711	0.07717	0.11561	0.08037	0.12483	0.01015	0	0.03394	0.04941	0.01832	0.28580	0.22933	0.11505	0.04125	0.08975	0.05322	0.07995	0.02679	0.14850	0.00443	0.04593	0.13094	0	0.10198	0.08399	0.15916
Pasto, Colombia	14	0.01315	0	0	0.02531	0.02052	0.02607	0.19883	0.04873	0.14258	0.17380	0.10962	0.11682	0.03595	0.01072	0.19006	0	0.05799	0	0.30270	0.43722	0	0.15313	0.16900	0.03251	0.05825	0.03999	0.07016	0	0	0.02239	0	0.00952	0.20134	0.17022	0.06364	0.01942	0.06767	0.00063	0.05574	0.02584	0.07304	0	0.05618	0.08055	0	0.05357	0.08188	0.20094
Siona, Colombia	17	0.20437	0.10945	0.11681	0.22254	0.21828	0.18619	0.22928	0.25628	0.19669	0.13201	0.15304	0.24089	0.24125	0.07427	0.18750	0	0.25334	0.08634	0.40196	0.42577	0.08791	0.08652	0.30158	0.16147	0.14241	0.16024	0.14496	0.16376	0.20313	0.22667	0	0.22886	0.19763	0.25220	0.17588	0.20932	0.24884	0.10851	0.17143	0.22358	0.13246	0.18226	0.28079	0.16778	0.19554	0.16235	0.25724	0.41532
Siriano-Guaviare, Colombia	10	0.01757	0.02170	0	0.03890	0.06302	0.04429	0.23403	0.06725	0.16439	0.20507	0.13277	0.11827	0.02366	0.01534	0.20042	0	0.10848	0	0.31337	0.47863	0.00356	0.17597	0.16384	0.07976	0.07871	0.07353	0.09342	0	0	0.02410	0	0	0.22270	0.18629	0.05665	0	0.08967	0	0.02660	0.00112	0.07032	0	0.00898	0.07391	0	0.03557	0.05765	0.15882
Tukano-Tatuyo, Colombia	10	0.01135	0.01686	0	0.02711	0.03415	0.03909	0.24045	0.03723	0.17514	0.23158	0.14258	0.10826	0.02312	0.03723	0.23323	0.00931	0.08393	0.01835	0.31873	0.52419	0.02001	0.20049	0.17365	0.05108	0.08851	0.05718	0.09785	0	0	0.01738	0	0.00335	0.24313	0.19723	0.07466	0.01809	0.07515	0.01424	0.06950	0.01351	0.09982	0	0.02694	0.08832	0	0.07118	0.06983	0.16972
Other eastern Tucanoan (Tuyuca-Yuruti-Pisamira-Karapana), Colombia	9	0.09155	0.03513	0.01604	0.11781	0.10105	0.11065	0.30851	0.13458	0.22970	0.24508	0.19030	0.14570	0.08355	0.02499	0.13454	0	0.07915	0.06895	0.38524	0.47700	0.02027	0.16247	0.26144	0.10900	0.13824	0.11979	0.14683	0.00985	0.05097	0.11557	0	0.09813	0.29185	0.29661	0.14763	0.08504	0.18164	0.05013	0.06284	0.03104	0.05776	0.02352	0.12013	0.15090	0.01088	0.06525	0.15577	0.29257
Wanano, Colombia	3	0.07059	0.00779	0.02091	0.08069	0.03207	0.08373	0.34333	0.07520	0.25693	0.31327	0.20818	0.06474	0.04591	0.05881	0.28329	0	0.06350	0.09532	0.48992	0.79836	0.04483	0.25154	0.27442	0.03529	0.14752	0.07355	0.14766	0.02935	0.03013	0.09180	0	0.10584	0.35919	0.33007	0.14343	0.11190	0.15207	0.05639	0.14479	0.06146	0.14793	0.08021	0.12670	0.15074	0	0.13573	0.19242	0.32563
Yucuna-Matapí, Colombia	39	0.05825	0.10747	0.06184	0.08289	0.11901	0.09405	0.27287	0.09830	0.20775	0.27081	0.19483	0.19380	0.08110	0.12194	0.27868	0.12697	0.18591	0.07622	0.34034	0.44543	0.08291	0.26709	0.17986	0.14863	0.14353	0.13657	0.15727	0.02048	0.01264	0.06139	0.11103	0.02970	0.29333	0.23141	0.11934	0.03174	0.12505	0.06972	0.01351	0.03430	0.16122	0	0.01552	0.14548	0.01861	0.10936	0.07045	0.09675
Ecuador (mestizo)	25	0	0.00297	0.00857	0	0.03419	0	0.06787	0.02879	0.04916	0.08123	0.02454	0.13712	0.06485	0.02866	0.24971	0	0.13255	0	0.26950	0.43543	0.02013	0.12424	0.10439	0	0	0	0.00560	0.03190	0	0	0	0	0.09907	0.03389	0	0.02362	0.00020	0	0.11731	0.11094	0.12388	0.01413	0.06717	0.01697	0.03765	0.08298	0.05733	0.17763
Loja-El Oro (mestizo), Ecuador	32	0.02495	0.06879	0.07555	0.01728	0.08658	0.01087	0.03156	0.05792	0.02184	0.11413	0.02983	0.19052	0.13442	0.12039	0.36373	0.11082	0.25934	0	0.34660	0.53524	0.08418	0.20553	0.08072	0.02716	0.00624	0.00774	0.00909	0.10664	0.02624	0.00974	0.08772	0.02367	0.11595	0	0	0.06122	0	0.03541	0.21716	0.20661	0.22314	0.07460	0.11627	0.02964	0.11925	0.15778	0.07165	0.19266
Loja (Native American), Ecuador	43	0.12492	0.15689	0.16468	0.12116	0.20215	0.09235	0.01686	0.16847	0.03149	0.12937	0.05247	0.28620	0.26554	0.21415	0.44403	0.22836	0.40705	0.03151	0.45385	0.61373	0.14093	0.25384	0.12820	0.11184	0.04719	0.07209	0.04178	0.22538	0.15611	0.11406	0.20914	0.13642	0.12968	0	0.04115	0.16566	0.07169	0.11542	0.33259	0.33482	0.31719	0.19069	0.24382	0.07534	0.24796	0.23797	0.15548	0.30611
Native Ecuadorian-Cayambe, Ecuador	26	0.11215	0.13672	0.14811	0.10694	0.18398	0.07890	0.00570	0.15766	0.02476	0.10891	0.04471	0.25372	0.24519	0.18780	0.42150	0.18630	0.37906	0.01543	0.43040	0.61219	0.13505	0.22700	0.12705	0.09280	0.04020	0.06379	0.03683	0.19908	0.13289	0.10320	0.17069	0.12576	0.11213	0	0.03389	0.14880	0.06459	0.09845	0.30511	0.31074	0.28762	0.17072	0.22287	0.06819	0.22682	0.21921	0.14983	0.29958
North Ecuador (mestizo), Ecuador	53	0.05137	0.02421	0.02076	0.06204	0.09647	0.04655	0.08845	0.10721	0.06610	0.05527	0.03910	0.18681	0.10689	0.00722	0.16998	0	0.14822	0	0.27007	0.32158	0.01555	0.06293	0.14617	0.05373	0.02288	0.04724	0.03337	0.03962	0.03020	0.05293	0	0.04413	0.08435	0.07535	0.02944	0.04483	0.07200	0	0.08514	0.11174	0.07392	0.02472	0.10697	0.04097	0.06700	0.06308	0.09072	0.22054
Azuay-Cañar-Chimborazo-Cotopaxi-Saraguro, Ecuador	7	0	0	0	0	0.04983	0	0.05451	0.04408	0.00707	0.06523	0	0.12008	0.05562	0	0.22638	0	0.16810	0	0.32461	0.56417	0	0.08526	0.07494	0.01061	0	0	0	0	0	0	0	0	0.05416	0.01107	0	0	0.00501	0	0.06972	0.07856	0.06072	0	0.03456	0	0.01406	0.03393	0.01228	0.18431
Andean Ecuador, Ecuador	9	0.01641	0	0	0.03215	0.05390	0.02510	0.15066	0.07083	0.10273	0.10611	0.05860	0.11494	0.03472	0	0.15059	0	0.08289	0	0.28204	0.42392	0	0.08146	0.15676	0.03143	0.02687	0.03034	0.03783	0	0	0.02449	0	0.01046	0.12898	0.12035	0.02545	0.00764	0.06901	0	0.02364	0.02576	0.02327	0	0.05031	0.04148	0	0.02973	0.06875	0.20393
Puruha-Salasaca, Ecuador	4	0	0	0	0	0.01462	0	0.15361	0	0.06229	0.17135	0.05756	0.06802	0	0	0.27754	0	0.16733	0	0.35850	0.70244	0	0.18272	0.05036	0.01921	0	0	0.00583	0	0	0	0	0	0.16699	0.08201	0	0	0	0	0.03252	0	0.06886	0	0	0.01168	0	0.02827	0	0.09464
Shuar, Ecuador	2	0	0	0	0	0	0	0.04281	0	0	0.20695	0.00105	0.03568	0	0.04091	0.39244	0	0.25241	0	0.49213	0.87625	0	0.25362	0	0	0	0	0	0	0	0	0	0	0.14894	0	0	0	0	0	0.08457	0.07047	0.13227	0	0	0	0	0.06298	0	0.05688
Peru (mestizo)	8	0	0.01411	0.02707	0	0.00263	0	0.07146	0	0.04266	0.16580	0.04213	0.11583	0.08123	0.08944	0.36839	0.04407	0.17913	0	0.37613	0.66878	0.05613	0.22979	0.08549	0	0	0	0	0.05532	0	0	0.03130	0	0.15201	0.02487	0	0.04258	0	0.02248	0.18546	0.16343	0.19753	0.04222	0.08479	0.02919	0.06381	0.13688	0.06398	0.19530
Venezuela (mestizo)	6	0.01843	0	0	0.02189	0.02266	0.00565	0.10438	0.05751	0.07522	0.07989	0.03248	0.09749	0.06407	0	0.20737	0	0.08402	0	0.32531	0.58057	0	0.07864	0.16678	0	0.00113	0	0.00616	0.01757	0	0.02314	0	0.03818	0.09712	0.09803	0.01943	0.04597	0.04112	0	0.09321	0.09479	0.07708	0.02470	0.10991	0.02813	0.02958	0.06997	0.10766	0.27610
Canada (General population)	4	0	0.04162	0.00274	0.01381	0.03445	0.03005	0.32116	0.00744	0.21713	0.32698	0.19503	0.07628	0	0.08563	0.31915	0.04686	0.12697	0.03840	0.42785	0.73567	0.03433	0.30121	0.17748	0.07938	0.12671	0.08370	0.13560	0	0	0	0.04632	0	0.33409	0.25883	0.08017	0	0.08684	0.02198	0.05397	0	0.13504	0	0	0.12799	0	0.07711	0.05025	0.11802
Panama (Native American)	7	0	0.03008	0	0.00330	0.06608	0.00861	0.16024	0.03978	0.09182	0.16778	0.07254	0.11993	0.03836	0.02738	0.21648	0.01141	0.16412	0	0.32050	0.58126	0.01096	0.16471	0.10378	0.05958	0.03756	0.04126	0.05158	0	0	0	0.00309	0	0.16573	0.09898	0.00042	0	0.03730	0	0.04029	0.02599	0.08572	0	0	0.04710	0.00187	0.05797	0.00825	0.11564
Colombia (Native American)	9	0.00738	0.07193	0.03016	0.03061	0.07430	0.04742	0.26209	0.04470	0.18605	0.27195	0.16769	0.12969	0.00971	0.08877	0.30728	0.08546	0.16645	0.02510	0.34185	0.57674	0.05487	0.27070	0.14376	0.10481	0.10682	0.09055	0.12149	0	0	0.00773	0.06994	0	0.26770	0.19168	0.06505	0	0.07670	0.02968	0.07620	0.01182	0.14618	0	0	0.11055	0	0.09144	0.03672	0.10153
Chile (General population)	35	0.28017	0.27399	0.26140	0.28481	0.23462	0.29183	0.48361	0.24865	0.41881	0.50196	0.42145	0.28664	0.28241	0.37510	0.50217	0.29955	0.28288	0.39112	0.54320	0.65633	0.27418	0.49447	0.41063	0.25356	0.35642	0.27270	0.33955	0.29927	0.27435	0.29738	0.34475	0.30801	0.52917	0.47767	0.39115	0.34223	0.32225	0.33382	0.39264	0.31566	0.42430	0.32600	0.33816	0.38850	0.25927	0.36223	0.36173	0.40702
Central Peru, Peru	10	0.31241	0.31270	0.29545	0.32550	0.29230	0.32124	0.53927	0.29169	0.44705	0.55947	0.45766	0.27296	0.30718	0.41441	0.55686	0.34139	0.38607	0.44760	0.64551	0.81067	0.31302	0.54364	0.43189	0.29488	0.38941	0.30719	0.37486	0.32455	0.31784	0.34239	0.42215	0.35704	0.60368	0.54362	0.41193	0.37229	0.37298	0.35679	0.42592	0.34778	0.45713	0.36010	0.36240	0.42041	0.29485	0.39407	0.39225	0.45194
Mexico (General population)	28	0.02835	0.05965	0.05619	0.02667	0.06030	0.03648	0.12964	0.05116	0.11052	0.16686	0.08583	0.15612	0.08673	0.09096	0.31359	0.02544	0.15805	0.00508	0.30120	0.47710	0.07890	0.20988	0.13045	0.03798	0.05918	0.03136	0.06811	0.07336	0.01391	0.02430	0.04702	0.02415	0.16259	0.08391	0.04798	0.06080	0.03310	0.04748	0.16260	0.14065	0.19005	0.05086	0.08814	0.07280	0.07171	0.13638	0.08310	0.17206
Argentina (General population)	47	0.13099	0.15903	0.14752	0.13309	0.09812	0.15473	0.37668	0.10243	0.30827	0.40925	0.31087	0.21737	0.16001	0.26699	0.43698	0.26050	0.20496	0.25621	0.46258	0.59690	0.17364	0.41457	0.28024	0.14298	0.23455	0.16059	0.22558	0.16587	0.11329	0.14143	0.23691	0.14802	0.43739	0.35863	0.26015	0.19920	0.17324	0.20851	0.28105	0.19379	0.33533	0.18030	0.19080	0.26793	0.12724	0.26033	0.21965	0.25616
Brasil (General population)	6	0.12034	0.20581	0.16139	0.14595	0.16557	0.16382	0.46177	0.12051	0.34016	0.49961	0.35444	0.18132	0.14016	0.30120	0.49809	0.32286	0.34287	0.28727	0.60430	0.83567	0.20082	0.48739	0.26555	0.22039	0.26987	0.21136	0.27016	0.11735	0.08029	0.13751	0.33749	0.12194	0.54228	0.43925	0.24673	0.14001	0.21310	0.19767	0.23406	0.11745	0.34575	0.11440	0.08504	0.29451	0.09182	0.25866	0.16648	0.15099
Kolla, Argentina-Diaguita, Uruguay	10	0.29211	0.36507	0.30218	0.34268	0.34721	0.32626	0.60235	0.29419	0.44743	0.62649	0.50187	0.32280	0.32426	0.48230	0.60156	0.57286	0.58020	0.52540	0.77095	0.89886	0.30781	0.61176	0.37258	0.38570	0.40095	0.35500	0.37896	0.28366	0.30827	0.32273	0.59289	0.31922	0.72290	0.63357	0.41827	0.30542	0.40085	0.34975	0.37829	0.25166	0.49163	0.28266	0.24959	0.44279	0.25979	0.37976	0.29061	0.24518
Mapuche-Pehuenche-Huilliche, Chile	8	0	0.09820	0.07303	0.00345	0.10085	0.01061	0.14033	0.05030	0.07691	0.23661	0.09921	0.15670	0.09786	0.14125	0.41431	0.15302	0.30165	0	0.41036	0.69998	0.09324	0.29213	0	0.08301	0.04230	0.04566	0.05255	0.05506	0	0	0.14844	0	0.21485	0.04799	0	0	0	0.04163	0.18576	0.15903	0.22627	0.00774	0.02130	0.05562	0.06969	0.15623	0.01147	0.12133
Canada (Native American)	5	0.21881	0.10583	0.10576	0.25667	0.24214	0.21043	0.32461	0.28239	0.24331	0.18211	0.19446	0.20539	0.23310	0	0.09381	0.00001	0.26142	0.13614	0.55681	0.64893	0.05958	0.05056	0.34342	0.18734	0.17569	0.18723	0.17701	0.14062	0.22130	0.26437	0	0.26805	0.31898	0.38294	0.20740	0.22283	0.31027	0.10566	0.16210	0.19606	0.07833	0.18556	0.29551	0.19415	0.18036	0.13578	0.28138	0.46739
Bolivia (General population)	9	0.11453	0.07903	0.10374	0.11735	0.15975	0.08076	0.02500	0.16167	0.04653	0.04257	0.01688	0.19160	0.20072	0.09511	0.33326	0.02690	0.28710	0	0.40079	0.62379	0.08985	0.11784	0.17731	0.05876	0.03182	0.04730	0.03291	0.15313	0.11373	0.11999	0.03136	0.13708	0.04869	0.02135	0.03561	0.14375	0.10073	0.04540	0.24062	0.26142	0.19541	0.14598	0.22031	0.05357	0.18820	0.15992	0.17036	0.34820
[truncated: 40 more columns]

## Sheet: S7B Table
S7B Table. Mitochondrial ΦST distances. Non-Native American haplotypes are excluded
Population	N	1	2	3	4	5	6	7	8	9	10	11	12	13	14	15	16	17	18	19	20	21	22	23	24	25	26	27	28	29	30	31	32	33	34	35	36	37	38	39	40	41	42	43	44	45	46	47	48
Cajamarca	17
Chachapoya*	30	0.02360							Non-significant
Chillao*	43	0.00578	0					For the Chachapoyan subgroups*, datasets from this study and Barbieri et al. 2017 were merged
Corobamba*	13	0	0.02711	0.01466				aAncient
La Jalca*	34	0.02238	0.02566	0.03302	0.01415
Leymebamba*	21	0	0.01721	0.01588	0	0.02183
Pomacochas	13	0.12158	0.11690	0.14043	0.11395	0.17157	0.06980
Rodríguez de Mendoza	24	0.00490	0.07031	0.06090	0.00203	0.04020	0.01739	0.18649
Jívaro	42	0.06769	0.09328	0.09716	0.06580	0.13860	0.03085	0.01037	0.13756
Huancas	15	0.16918	0.10921	0.12908	0.17601	0.20506	0.13925	0.08898	0.24291	0.09531
Wayku, Peru	15	0.06465	0.06328	0.07533	0.06668	0.12552	0.04938	0.02944	0.13631	0.03108	0.05158
African	25	0.13073	0.14313	0.14498	0.12922	0.15523	0.14081	0.22288	0.16324	0.23297	0.23432	0.18447
Asian	12	0.04138	0.07816	0.04873	0.05344	0.08143	0.06505	0.23840	0.07711	0.18372	0.24941	0.16310	0.08687
Native American	10	0.06396	0.02328	0.01464	0.08067	0.09959	0.06960	0.16247	0.14463	0.12393	0.11078	0.07700	0.12296	0.07803
Central America (General population)	25	0.30378	0.19826	0.18562	0.33466	0.30286	0.30274	0.41069	0.36875	0.34505	0.29864	0.31902	0.30808	0.31103	0.16022
Cayapa, Ecuador	4	0.05536	0	0	0.06911	0.07238	0.04554	0.16079	0.13579	0.11504	0.08824	0.05838	0.09878	0.08029	0	0.12249
Siberian-Asian	7	0.16065	0.09056	0.08540	0.18203	0.12901	0.16301	0.37570	0.18863	0.28839	0.34351	0.26656	0.15314	0.13599	0.12049	0.26469	0.06123
Wayuu, Colombia	4	0	0	0	0	0.03637	0	0.01210	0.04685	0	0.03005	0	0.08823	0.04400	0	0.25455	0	0.19113
Ojibwa, Canada	4	0.31280	0.28222	0.26598	0.33839	0.33882	0.30268	0.45447	0.36133	0.35750	0.45154	0.35927	0.18941	0.28792	0.17824	0.48139	0.34144	0.48790	0.37337
Waorani, Ecuador	11	0.51904	0.37296	0.34717	0.57751	0.47712	0.49155	0.67592	0.55160	0.50321	0.58035	0.55202	0.41432	0.54648	0.45663	0.35551	0.56361	0.65751	0.70736	0.93690
Hispanic, USA	410	0.03249	0.01664	0.00484	0.04385	0.06514	0.04202	0.12453	0.09342	0.09390	0.09235	0.06473	0.15531	0.05714	0	0.14676	0	0.10041	0	0.22596	0.28315
Venezuela (General population)	17	0.20802	0.11624	0.12959	0.22735	0.23392	0.18913	0.19955	0.28806	0.17940	0.08857	0.12455	0.24643	0.25307	0.07495	0.13856	0.03376	0.28018	0.07684	0.41532	0.43737	0.08778
Chilean Rural and Urban (General population)	34	0.06824	0.15398	0.13254	0.07232	0.15848	0.07361	0.14622	0.12205	0.10817	0.22885	0.12500	0.23722	0.17179	0.19285	0.41790	0.21393	0.33115	0.04083	0.39668	0.56978	0.13922	0.29625
CJ, Peru	32	0.01867	0.01640	0.03111	0.00935	0.03153	0.00703	0.07934	0.05193	0.06574	0.11975	0.05069	0.14804	0.09021	0.06094	0.28267	0.01040	0.12971	0	0.28321	0.44535	0.05068	0.16032	0.13103
HY, Peru	39	0.01483	0.03258	0.03343	0.01504	0.07262	0.00319	0.03208	0.08320	0.01760	0.07070	0.01040	0.17714	0.10841	0.05233	0.28457	0.04135	0.20799	0	0.30851	0.45553	0.03594	0.13368	0.08517	0.01991
LIM (General population), Peru	54	0.00486	0.02264	0.03182	0	0.03607	0	0.05322	0.04526	0.04439	0.10185	0.03067	0.16196	0.08607	0.06052	0.28384	0.03092	0.15597	0	0.28150	0.43007	0.04779	0.15679	0.09338	0	0
PE (General population), Peru	137	0.02576	0.04266	0.04795	0.02194	0.07897	0.01249	0.02790	0.08773	0.02266	0.06877	0.01505	0.20818	0.12052	0.06500	0.27764	0.04853	0.20611	0	0.30013	0.41253	0.04949	0.13265	0.09100	0.02493	0	0.00509
Yekuana, Venezuela	12	0.00053	0.02087	0	0.01562	0.05015	0.02458	0.19608	0.05568	0.13298	0.19013	0.11026	0.12797	0.03326	0.03359	0.22067	0.00654	0.11345	0	0.29785	0.45225	0.01052	0.17786	0.13574	0.06663	0.06261	0.05855	0.07833
Chancay, Pasamayo, Perua	7	0	0.00151	0	0	0.00259	0	0.15176	0	0.07301	0.19041	0.07131	0.09386	0.00260	0.04133	0.30278	0.01561	0.14097	0	0.33251	0.62109	0.00266	0.21390	0.06165	0.00500	0.00661	0	0.01998	0
Inca, PuebloViejo-San Sebastian, Perua	13	0	0.03052	0.01148	0	0.02652	0	0.12178	0	0.06384	0.17927	0.06697	0.12814	0.04073	0.07942	0.33926	0.07751	0.19459	0	0.34799	0.59095	0.03533	0.22726	0.05787	0.01407	0.00734	0	0.01534	0.00648	0
La Galgada, Perua	4	0.03354	0	0	0.04929	0.04006	0.02512	0.14895	0.11591	0.09677	0.05930	0.03433	0.08819	0.06174	0	0.10504	0	0.06715	0	0.37758	0.60076	0	0.00414	0.19842	0	0.01227	0.00770	0.01901	0	0.00361	0.05955
Lima, Pucllana, Perua	9	0	0.02522	0	0	0.02434	0	0.14685	0	0.06675	0.20128	0.07329	0.11785	0.02185	0.07018	0.33290	0.07260	0.19618	0	0.37601	0.63818	0.01968	0.23481	0.04847	0.02670	0.00826	0.00213	0.01920	0	0	0	0.05563
Pica, Chilea	4	0.16370	0.11901	0.15083	0.17945	0.22207	0.12796	0.08166	0.24434	0.08889	0.10232	0.06148	0.20082	0.25275	0.13778	0.38551	0.09769	0.39777	0.03343	0.56498	0.83399	0.12366	0.16619	0.21743	0.11883	0.07931	0.09349	0.07274	0.18928	0.18412	0.18403	0.11340	0.20548
Preceramic, Candelaria, Mexicoa	5	0.05975	0.10388	0.11451	0.06062	0.14647	0.02922	0	0.13352	0	0.11349	0.00286	0.17328	0.17949	0.14404	0.44066	0.14622	0.38728	0	0.52003	0.82350	0.10462	0.23045	0.06770	0.05606	0	0.01702	0	0.14659	0.07429	0.05746	0.14815	0.07634	0.09760
Tiwanaku, Boliviaa	9	0	0.04092	0.03664	0	0.07952	0	0.03300	0.06045	0.00777	0.09340	0.00406	0.14246	0.08690	0.06028	0.32797	0.04477	0.24069	0	0.32639	0.59409	0.03947	0.16341	0.04860	0.03260	0	0.00030	0	0.03447	0	0	0.02893	0	0.04626	0
Wari, Pucllana, Perua	10	0	0.04482	0.00689	0	0.06725	0.00036	0.16511	0.04558	0.09050	0.19941	0.09454	0.13319	0.03977	0.06263	0.30396	0.06123	0.20087	0	0.34046	0.57534	0.02724	0.21758	0.07288	0.06178	0.03175	0.03931	0.04475	0	0	0	0.05209	0	0.19713	0.09877	0
Ychsma, Pucllana, Perua	14	0	0.05015	0.04391	0	0.04452	0	0.08282	0.01857	0.04108	0.17735	0.05623	0.14674	0.08762	0.11249	0.38140	0.11177	0.23927	0	0.37700	0.62610	0.06546	0.24716	0.05865	0.00839	0.00199	0	0.00711	0.06119	0	0	0.09345	0	0.17202	0.02305	0	0.00487
Cocama, Colombia	17	0	0.00780	0	0.00873	0.05770	0.00558	0.09106	0.06432	0.05728	0.08020	0.02543	0.13135	0.04926	0.00602	0.22031	0	0.14513	0	0.27217	0.43883	0	0.10449	0.10160	0.02916	0.00010	0.01534	0.01251	0	0	0	0	0	0.09855	0.05077	0	0	0.02461
Tanimuka, Colombia	10	0.11122	0.10257	0.06680	0.14183	0.16414	0.13144	0.30117	0.18044	0.22819	0.26316	0.19972	0.18388	0.12459	0.08137	0.21634	0.04911	0.18100	0.07500	0.36628	0.50580	0.07290	0.22007	0.24858	0.16461	0.16347	0.16151	0.17461	0.04417	0.07285	0.13081	0.05206	0.10538	0.28529	0.27186	0.14935	0.08776	0.19343	0.07572
Tikuna, Colombia	17	0.08123	0.08850	0.05038	0.10885	0.12018	0.11573	0.30858	0.12897	0.24049	0.28312	0.21249	0.17624	0.08123	0.09923	0.22878	0.08434	0.14766	0.08801	0.35718	0.45209	0.07138	0.24403	0.23279	0.15263	0.16489	0.14866	0.17603	0.01513	0.03391	0.08905	0.06927	0.06448	0.30593	0.27679	0.14668	0.05671	0.16455	0.06817	0.05634
Yagua, Colombia	13	0.14629	0.09444	0.07605	0.17070	0.18121	0.15216	0.26980	0.22441	0.21364	0.20209	0.17683	0.19646	0.15614	0.05854	0.14440	0.02152	0.15756	0.06682	0.36370	0.35820	0.06384	0.12816	0.26835	0.16197	0.15091	0.15753	0.15868	0.07241	0.11704	0.16982	0.00768	0.14917	0.23557	0.25753	0.15237	0.12967	0.21533	0.08289	0.11032	0.11023
Barasano-Kubeo, Colombia	8	0	0.02116	0	0	0.04963	0	0.17768	0.02578	0.09723	0.20053	0.09199	0.11625	0.02222	0.03545	0.26335	0.01951	0.15999	0	0.32764	0.57054	0.00404	0.19970	0.09195	0.05861	0.03843	0.03984	0.05123	0	0	0	0.01481	0	0.19109	0.11814	0	0	0.02904	0	0.01369	0.01337	0.09213
Carijona, Colombia	8	0.00387	0.09486	0.05133	0.02809	0.09986	0.03628	0.24660	0.04432	0.16019	0.28295	0.16266	0.14194	0.05033	0.12443	0.35901	0.11919	0.23401	0.02237	0.38452	0.64120	0.07476	0.29589	0.10328	0.11232	0.10071	0.09303	0.11300	0.00676	0	0.00488	0.11249	0	0.27320	0.16550	0.04638	0	0.06280	0.03772	0.09556	0.06855	0.17864	0
Curripaco-Baré, Colombia	17	0.03348	0.05353	0.05773	0.03953	0.09814	0.02620	0.06172	0.09513	0.04526	0.09568	0.02894	0.16962	0.11666	0.06907	0.31204	0.06166	0.23937	0	0.33700	0.52530	0.05109	0.15415	0.09729	0.04524	0.00863	0.02386	0.01529	0.07602	0.02551	0.02725	0.03586	0.02801	0.09764	0.01099	0	0.05053	0.03185	0.01412	0.17243	0.17520	0.16771	0.04299	0.09601
Desano, Colombia	17	0.00702	0.03579	0.00290	0.02260	0.04830	0.03535	0.22603	0.04505	0.16299	0.22273	0.14081	0.12985	0.02364	0.05587	0.24655	0.04073	0.11640	0.01010	0.31323	0.45898	0.02645	0.21112	0.14483	0.07211	0.08254	0.06733	0.09555	0	0	0.00848	0.02076	0	0.23637	0.17804	0.06020	0	0.06694	0.01439	0.06661	0.01882	0.10792	0	0	0.08539
Guayabero, Colombia	35	0.08445	0.07261	0.05241	0.10627	0.13073	0.09546	0.21773	0.14495	0.16415	0.17673	0.13943	0.20232	0.12269	0.07507	0.21093	0.04733	0.17836	0.02943	0.35016	0.38688	0.04832	0.16409	0.20245	0.11875	0.10388	0.11214	0.11318	0.04504	0.04456	0.09310	0.02788	0.07281	0.21416	0.19301	0.10206	0.07107	0.13814	0.04638	0.10879	0.10963	0.11711	0.03643	0.10303	0.08067	0.06080
Puinave, Colombia	18	0.00919	0.08629	0.05565	0.01926	0.09945	0.02849	0.16698	0.05962	0.09885	0.22267	0.10860	0.17555	0.08907	0.12231	0.35084	0.13987	0.25662	0	0.37424	0.56981	0.07148	0.25745	0.08359	0.09247	0.06012	0.06344	0.06971	0.03765	0	0.00134	0.12398	0	0.21583	0.10114	0.01995	0	0.03476	0.03484	0.13679	0.11024	0.19128	0	0.01714	0.06263	0.04372	0.11972
Nukak, Colombia	16	0.10632	0.21047	0.16362	0.13097	0.19384	0.13665	0.33593	0.12697	0.23646	0.39688	0.26801	0.23308	0.17060	0.27208	0.47887	0.32128	0.38200	0.19067	0.49192	0.70007	0.17751	0.42250	0.17725	0.20941	0.19908	0.17888	0.19651	0.13775	0.08241	0.10528	0.31354	0.08493	0.41702	0.28415	0.16625	0.10812	0.15424	0.15938	0.22202	0.18947	0.33099	0.06372	0.07349	0.18019	0.12913	0.21706	0.11203
Sikuani, Colombia	16	0.21554	0.25714	0.20864	0.25560	0.26527	0.24531	0.48511	0.22597	0.36978	0.48608	0.39144	0.27070	0.23126	0.32721	0.45581	0.35445	0.38618	0.32718	0.57731	0.69963	0.21035	0.46169	0.33272	0.29427	0.31130	0.28186	0.30177	0.17685	0.17755	0.23883	0.35852	0.21149	0.53526	0.46689	0.30730	0.21080	0.31135	0.24099	0.27669	0.20152	0.34061	0.16704	0.15606	0.31663	0.15916	0.18901	0.24334	0.28936
Inga, Colombia	17	0.12409	0.07145	0.04390	0.15143	0.15039	0.13837	0.29523	0.19603	0.22595	0.22240	0.19142	0.18982	0.12648	0.04460	0.14419	0	0.14731	0.07323	0.35969	0.38295	0.04084	0.15338	0.26432	0.14735	0.14687	0.15018	0.15622	0.03992	0.08427	0.14223	0	0.12124	0.27496	0.28598	0.15648	0.09521	0.20097	0.06293	0.04854	0.06381	0.07119	0.05513	0.13789	0.16771	0.05349	0.08558	0.17072	0.30045
Colombia (mestizo)	9	0	0.07455	0.04627	0	0.04656	0.00385	0.19822	0	0.12519	0.26357	0.12691	0.12990	0.04425	0.12658	0.40267	0.14279	0.23585	0	0.39404	0.68057	0.07832	0.30832	0.07884	0.05743	0.06268	0.03465	0.06965	0.03240	0	0	0.12597	0	0.26238	0.12022	0.02017	0	0	0.03410	0.16651	0.10484	0.22105	0	0.00218	0.07668	0.02049	0.14268	0.01960	0.09138
Achagua-Piapoco, Colombia	23	0.13326	0.10126	0.07083	0.15983	0.16758	0.15240	0.31147	0.19254	0.24425	0.24807	0.21425	0.20608	0.13184	0.08573	0.18748	0.07445	0.18744	0.09919	0.37475	0.39743	0.06385	0.19540	0.26594	0.17728	0.16835	0.17202	0.17709	0.05075	0.08857	0.14732	0.05036	0.12084	0.30073	0.29225	0.16494	0.10330	0.21239	0.07856	0.10049	0.06624	0.10936	0.05707	0.12797	0.17525	0.06084	0.08303	0.16591	0.27633
Saliba, Colombia	16	0.07324	0.13162	0.08921	0.08881	0.12384	0.10905	0.33744	0.09286	0.25417	0.35121	0.25104	0.17738	0.09382	0.18495	0.36488	0.17791	0.21233	0.13170	0.41338	0.57657	0.12353	0.34659	0.20670	0.16057	0.18377	0.15691	0.19520	0.04918	0.00889	0.07732	0.16913	0.04525	0.36354	0.28216	0.15717	0.05717	0.13987	0.11579	0.15019	0.08753	0.22539	0.03678	0.03830	0.20095	0.03576	0.14651	0.11076	0.15906
Piratapuyo-Wanano , Colombia	9	0.01775	0.05054	0.00754	0.04575	0.08443	0.05086	0.26256	0.07023	0.17524	0.25499	0.15911	0.13972	0.03647	0.06193	0.25036	0.05572	0.16169	0.01147	0.36996	0.55341	0.02480	0.22803	0.15363	0.11126	0.10024	0.09496	0.11299	0	0	0.02430	0.04429	0	0.26416	0.21204	0.06173	0	0.10031	0.01403	0.04411	0	0.09854	0	0	0.08852	0	0.04671	0.03324	0.12801
Cofán, Colombia	5	0	0.07751	0.03943	0	0.07185	0	0.17855	0	0.08238	0.27194	0.10988	0.12377	0.04597	0.13057	0.40939	0.12859	0.28681	0	0.45711	0.77767	0.06781	0.31373	0.03256	0.06628	0.04444	0.03439	0.05059	0.00294	0	0	0.13550	0	0.26369	0.09880	0	0	0	0.01370	0.12569	0.07909	0.21236	0	0	0.05296	0.01675	0.11881	0	0.02628
Coreguajé, Colombia	19	0.08020	0.17858	0.12347	0.10346	0.16592	0.12004	0.34283	0.10881	0.25202	0.37829	0.26505	0.21214	0.11967	0.23185	0.41987	0.25479	0.31369	0.15812	0.45382	0.61913	0.14738	0.38601	0.17500	0.19890	0.19180	0.17508	0.19722	0.07612	0.02583	0.08100	0.25210	0.04199	0.39596	0.27879	0.15045	0.04925	0.14626	0.13194	0.17824	0.11736	0.26653	0.03026	0.00225	0.20667	0.05548	0.18620	0.09017	0.11376
Kamentsa, Colombia	11	0.03903	0.11465	0.06202	0.06094	0.10973	0.07975	0.32747	0.07397	0.22353	0.35084	0.22988	0.16595	0.06229	0.16108	0.37037	0.17070	0.24554	0.10684	0.44232	0.64947	0.09332	0.34282	0.16593	0.14669	0.14953	0.12807	0.15757	0.01840	0	0.03965	0.17208	0.00381	0.37137	0.27488	0.11813	0.00627	0.10950	0.07905	0.12893	0.05255	0.20780	0	0	0.16999	0.00346	0.13995	0.06372	0.12141
Murui-Uitoto, Colombia	24	0.02864	0.04795	0.02230	0.04314	0.04435	0.05806	0.26228	0.04857	0.19776	0.26382	0.17490	0.14936	0.04383	0.08702	0.26914	0.06909	0.10233	0.06673	0.33986	0.47570	0.05301	0.25213	0.18711	0.07717	0.11561	0.08037	0.12483	0.01015	0	0.03394	0.04941	0.01832	0.28580	0.22933	0.11505	0.04125	0.08975	0.05322	0.07995	0.02679	0.14850	0.00443	0.04593	0.13094	0	0.10198	0.08399	0.15916
Pasto, Colombia	14	0.01315	0	0	0.02531	0.02052	0.02607	0.19883	0.05969	0.14258	0.17380	0.10962	0.11682	0.03595	0.01072	0.19006	0	0.05799	0	0.30270	0.43722	0	0.15313	0.16900	0.03251	0.05825	0.03999	0.07016	0	0	0.02239	0	0.00952	0.20134	0.17022	0.06364	0.01942	0.06767	0.00063	0.05574	0.02584	0.07304	0	0.05618	0.08055	0	0.05357	0.08188	0.20094
Siona, Colombia	17	0.20437	0.11083	0.11769	0.22254	0.21828	0.18619	0.22928	0.28096	0.19669	0.13201	0.15304	0.24089	0.24125	0.07427	0.18750	0	0.25334	0.08634	0.40196	0.42577	0.08791	0.08652	0.30158	0.16147	0.14241	0.16024	0.14496	0.16376	0.20313	0.22667	0	0.22886	0.19763	0.25220	0.17588	0.20932	0.24884	0.10851	0.17143	0.22358	0.13246	0.18226	0.28079	0.16778	0.19554	0.16235	0.25724	0.41532
Siriano-Guaviare, Colombia	10	0.01757	0.02113	0	0.03890	0.06302	0.04429	0.23403	0.07753	0.16439	0.20507	0.13277	0.11827	0.02366	0.01534	0.20042	0	0.10848	0	0.31337	0.47863	0.00356	0.17597	0.16384	0.07976	0.07871	0.07353	0.09342	0	0	0.02410	0	0	0.22270	0.18629	0.05665	0	0.08967	0	0.02660	0.00112	0.07032	0	0.00898	0.07391	0	0.03557	0.05765	0.15882
Tukano-Tatuyo, Colombia	10	0.01135	0.01588	0	0.02711	0.03415	0.03909	0.24045	0.04273	0.17514	0.23158	0.14258	0.10826	0.02312	0.03723	0.23323	0.00931	0.08393	0.01835	0.31873	0.52419	0.02001	0.20049	0.17365	0.05108	0.08851	0.05718	0.09785	0	0	0.01738	0	0.00335	0.24313	0.19723	0.07466	0.01809	0.07515	0.01424	0.06950	0.01351	0.09982	0	0.02694	0.08832	0	0.07118	0.06983	0.16972
Other eastern Tucanoan (Tuyuca-Yuruti-Pisamira-Karapana), Colombia	9	0.09155	0.03398	0.01466	0.11781	0.10105	0.11065	0.30851	0.14884	0.22970	0.24508	0.19030	0.14570	0.08355	0.02499	0.13454	0	0.07915	0.06895	0.38524	0.47700	0.02027	0.16247	0.26144	0.10900	0.13824	0.11979	0.14683	0.00985	0.05097	0.11557	0	0.09813	0.29185	0.29661	0.14763	0.08504	0.18164	0.05013	0.06284	0.03104	0.05776	0.02352	0.12013	0.15090	0.01088	0.06525	0.15577	0.29257
Wanano, Colombia	3	0.07059	0.00554	0.01925	0.08069	0.03207	0.08373	0.34333	0.08207	0.25693	0.31327	0.20818	0.06474	0.04591	0.05881	0.28329	0	0.06350	0.09532	0.48992	0.79836	0.04483	0.25154	0.27442	0.03529	0.14752	0.07355	0.14766	0.02935	0.03013	0.09180	0	0.10584	0.35919	0.33007	0.14343	0.11190	0.15207	0.05639	0.14479	0.06146	0.14793	0.08021	0.12670	0.15074	0	0.13573	0.19242	0.32563
Yucuna-Matapí, Colombia	39	0.05825	0.10687	0.06024	0.08289	0.11901	0.09405	0.27287	0.10101	0.20775	0.27081	0.19483	0.19380	0.08110	0.12194	0.27868	0.12697	0.18591	0.07622	0.34034	0.44543	0.08291	0.26709	0.17986	0.14863	0.14353	0.13657	0.15727	0.02048	0.01264	0.06139	0.11103	0.02970	0.29333	0.23141	0.11934	0.03174	0.12505	0.06972	0.01351	0.03430	0.16122	0	0.01552	0.14548	0.01861	0.10936	0.07045	0.09675
Ecuador (mestizo)	25	0	0.00409	0.00945	0	0.03419	0	0.06787	0.04238	0.04916	0.08123	0.02454	0.13712	0.06485	0.02866	0.24971	0	0.13255	0	0.26950	0.43543	0.02013	0.12424	0.10439	0	0	0	0.00560	0.03190	0	0	0	0	0.09907	0.03389	0	0.02362	0.00020	0	0.11731	0.11094	0.12388	0.01413	0.06717	0.01697	0.03765	0.08298	0.05733	0.17763
Loja-El Oro (mestizo), Ecuador	32	0.02495	0.07089	0.07704	0.01728	0.08658	0.01087	0.03156	0.07105	0.02184	0.11413	0.02983	0.19052	0.13442	0.12039	0.36373	0.11082	0.25934	0	0.34660	0.53524	0.08418	0.20553	0.08072	0.02716	0.00624	0.00774	0.00909	0.10664	0.02624	0.00974	0.08772	0.02367	0.11595	0	0	0.06122	0	0.03541	0.21716	0.20661	0.22314	0.07460	0.11627	0.02964	0.11925	0.15778	0.07165	0.19266
Loja (Native American), Ecuador	43	0.12492	0.16053	0.16717	0.12116	0.20215	0.09235	0.01686	0.18939	0.03149	0.12937	0.05247	0.28620	0.26554	0.21415	0.44403	0.22836	0.40705	0.03151	0.45385	0.61373	0.14093	0.25384	0.12820	0.11184	0.04719	0.07209	0.04178	0.22538	0.15611	0.11406	0.20914	0.13642	0.12968	0	0.04115	0.16566	0.07169	0.11542	0.33259	0.33482	0.31719	0.19069	0.24382	0.07534	0.24796	0.23797	0.15548	0.30611
Native Ecuadorian-Cayambe, Ecuador	26	0.11215	0.13967	0.15014	0.10694	0.18398	0.07890	0.00570	0.17723	0.02476	0.10891	0.04471	0.25372	0.24519	0.18780	0.42150	0.18630	0.37906	0.01543	0.43040	0.61219	0.13505	0.22700	0.12705	0.09280	0.04020	0.06379	0.03683	0.19908	0.13289	0.10320	0.17069	0.12576	0.11213	0	0.03389	0.14880	0.06459	0.09845	0.30511	0.31074	0.28762	0.17072	0.22287	0.06819	0.22682	0.21921	0.14983	0.29958
North Ecuador (mestizo), Ecuador	53	0.05137	0.02549	0.02159	0.06204	0.09647	0.04655	0.08845	0.12606	0.06610	0.05527	0.03910	0.18681	0.10689	0.00722	0.16998	0	0.14822	0	0.27007	0.32158	0.01555	0.06293	0.14617	0.05373	0.02288	0.04724	0.03337	0.03962	0.03020	0.05293	0	0.04413	0.08435	0.07535	0.02944	0.04483	0.07200	0	0.08514	0.11174	0.07392	0.02472	0.10697	0.04097	0.06700	0.06308	0.09072	0.22054
Azuay-Cañar-Chimborazo-Cotopaxi-Saraguro, Ecuador	7	0	0	0	0	0.04983	0	0.05451	0.06284	0.00707	0.06523	0	0.12008	0.05562	0	0.22638	0	0.16810	0	0.32461	0.56417	0	0.08526	0.07494	0.01061	0	0	0	0	0	0	0	0	0.05416	0.01107	0	0	0.00501	0	0.06972	0.07856	0.06072	0	0.03456	0	0.01406	0.03393	0.01228	0.18431
Andean Ecuador, Ecuador	9	0.01641	0	0	0.03215	0.05390	0.02510	0.15066	0.08813	0.10273	0.10611	0.05860	0.11494	0.03472	0	0.15059	0	0.08289	0	0.28204	0.42392	0	0.08146	0.15676	0.03143	0.02687	0.03034	0.03783	0	0	0.02449	0	0.01046	0.12898	0.12035	0.02545	0.00764	0.06901	0	0.02364	0.02576	0.02327	0	0.05031	0.04148	0	0.02973	0.06875	0.20393
Puruha-Salasaca, Ecuador	4	0	0	0	0	0.01462	0	0.15361	0.00440	0.06229	0.17135	0.05756	0.06802	0	0	0.27754	0	0.16733	0	0.35850	0.70244	0	0.18272	0.05036	0.01921	0	0	0.00583	0	0	0	0	0	0.16699	0.08201	0	0	0	0	0.03252	0	0.06886	0	0	0.01168	0	0.02827	0	0.09464
Shuar, Ecuador	2	0	0	0	0	0	0	0.04281	0	0	0.20695	0.00105	0.03568	0	0.04091	0.39244	0	0.25241	0	0.49213	0.87625	0	0.25362	0	0	0	0	0	0	0	0	0	0	0.14894	0	0	0	0	0	0.08457	0.07047	0.13227	0	0	0	0	0.06298	0	0.05688
Peru (mestizo)	8	0	0.01494	0.02775	0	0.00263	0	0.07146	0.00869	0.04266	0.16580	0.04213	0.11583	0.08123	0.08944	0.36839	0.04407	0.17913	0	0.37613	0.66878	0.05613	0.22979	0.08549	0	0	0	0	0.05532	0	0	0.03130	0	0.15201	0.02487	0	0.04258	0	0.02248	0.18546	0.16343	0.19753	0.04222	0.08479	0.02919	0.06381	0.13688	0.06398	0.19530
Venezuela (mestizo)	6	0.01843	0	0	0.02189	0.02266	0.00565	0.10438	0.07755	0.07522	0.07989	0.03248	0.09749	0.06407	0	0.20737	0	0.08402	0	0.32531	0.58057	0	0.07864	0.16678	0	0.00113	0	0.00616	0.01757	0	0.02314	0	0.03818	0.09712	0.09803	0.01943	0.04597	0.04112	0	0.09321	0.09479	0.07708	0.02470	0.10991	0.02813	0.02958	0.06997	0.10766	0.27610
Canada (General population)	4	0	0.03986	0.00028	0.01381	0.03445	0.03005	0.32116	0.00344	0.21713	0.32698	0.19503	0.07628	0	0.08563	0.31915	0.04686	0.12697	0.03840	0.42785	0.73567	0.03433	0.30121	0.17748	0.07938	0.12671	0.08370	0.13560	0	0	0	0.04632	0	0.33409	0.25883	0.08017	0	0.08684	0.02198	0.05397	0	0.13504	0	0	0.12799	0	0.07711	0.05025	0.11802
Panama (Native American)	7	0	0.03114	0	0.00330	0.06608	0.00861	0.16024	0.05202	0.09182	0.16778	0.07254	0.11993	0.03836	0.02738	0.21648	0.01141	0.16412	0	0.32050	0.58126	0.01096	0.16471	0.10378	0.05958	0.03756	0.04126	0.05158	0	0	0	0.00309	0	0.16573	0.09898	0.00042	0	0.03730	0	0.04029	0.02599	0.08572	0	0	0.04710	0.00187	0.05797	0.00825	0.11564
Colombia (Native American)	9	0.00738	0.07155	0.02879	0.03061	0.07430	0.04742	0.26209	0.04591	0.18605	0.27195	0.16769	0.12969	0.00971	0.08877	0.30728	0.08546	0.16645	0.02510	0.34185	0.57674	0.05487	0.27070	0.14376	0.10481	0.10682	0.09055	0.12149	0	0	0.00773	0.06994	0	0.26770	0.19168	0.06505	0	0.07670	0.02968	0.07620	0.01182	0.14618	0	0	0.11055	0	0.09144	0.03672	0.10153
Chile (General population)	35	0.28017	0.27271	0.26000	0.28481	0.23462	0.29183	0.48361	0.24479	0.41881	0.50196	0.42145	0.28664	0.28241	0.37510	0.50217	0.29955	0.28288	0.39112	0.54320	0.65633	0.27418	0.49447	0.41063	0.25356	0.35642	0.27270	0.33955	0.29927	0.27435	0.29738	0.34475	0.30801	0.52917	0.47767	0.39115	0.34223	0.32225	0.33382	0.39264	0.31566	0.42430	0.32600	0.33816	0.38850	0.25927	0.36223	0.36173	0.40702
Central Peru, Peru	10	0.31241	0.31173	0.29386	0.32550	0.29230	0.32124	0.53927	0.29016	0.44705	0.55947	0.45766	0.27296	0.30718	0.41441	0.55686	0.34139	0.38607	0.44760	0.64551	0.81067	0.31302	0.54364	0.43189	0.29488	0.38941	0.30719	0.37486	0.32455	0.31784	0.34239	0.42215	0.35704	0.60368	0.54362	0.41193	0.37229	0.37298	0.35679	0.42592	0.34778	0.45713	0.36010	0.36240	0.42041	0.29485	0.39407	0.39225	0.45194
Mexico (General population)	28	0.02835	0.06047	0.05660	0.02667	0.06030	0.03648	0.12964	0.05921	0.11052	0.16686	0.08583	0.15612	0.08673	0.09096	0.31359	0.02544	0.15805	0.00508	0.30120	0.47710	0.07890	0.20988	0.13045	0.03798	0.05918	0.03136	0.06811	0.07336	0.01391	0.02430	0.04702	0.02415	0.16259	0.08391	0.04798	0.06080	0.03310	0.04748	0.16260	0.14065	0.19005	0.05086	0.08814	0.07280	0.07171	0.13638	0.08310	0.17206
Argentina (General population)	47	0.13099	0.15836	0.14669	0.13309	0.09812	0.15473	0.37668	0.09792	0.30827	0.40925	0.31087	0.21737	0.16001	0.26699	0.43698	0.26050	0.20496	0.25621	0.46258	0.59690	0.17364	0.41457	0.28024	0.14298	0.23455	0.16059	0.22558	0.16587	0.11329	0.14143	0.23691	0.14802	0.43739	0.35863	0.26015	0.19920	0.17324	0.20851	0.28105	0.19379	0.33533	0.18030	0.19080	0.26793	0.12724	0.26033	0.21965	0.25616
Brasil (General population)	6	0.12034	0.20399	0.15852	0.14595	0.16557	0.16382	0.46177	0.10629	0.34016	0.49961	0.35444	0.18132	0.14016	0.30120	0.49809	0.32286	0.34287	0.28727	0.60430	0.83567	0.20082	0.48739	0.26555	0.22039	0.26987	0.21136	0.27016	0.11735	0.08029	0.13751	0.33749	0.12194	0.54228	0.43925	0.24673	0.14001	0.21310	0.19767	0.23406	0.11745	0.34575	0.11440	0.08504	0.29451	0.09182	0.25866	0.16648	0.15099
Kolla, Argentina-Diaguita, Uruguay	10	0.29211	0.36471	0.29976	0.34268	0.34721	0.32626	0.60235	0.28620	0.44743	0.62649	0.50187	0.32280	0.32426	0.48230	0.60156	0.57286	0.58020	0.52540	0.77095	0.89886	0.30781	0.61176	0.37258	0.38570	0.40095	0.35500	0.37896	0.28366	0.30827	0.32273	0.59289	0.31922	0.72290	0.63357	0.41827	0.30542	0.40085	0.34975	0.37829	0.25166	0.49163	0.28266	0.24959	0.44279	0.25979	0.37976	0.29061	0.24518
Mapuche-Pehuenche-Huilliche, Chile	8	0	0.09947	0.07316	0.00345	0.10085	0.01061	0.14033	0.05657	0.07691	0.23661	0.09921	0.15670	0.09786	0.14125	0.41431	0.15302	0.30165	0	0.41036	0.69998	0.09324	0.29213	0	0.08301	0.04230	0.04566	0.05255	0.05506	0	0	0.14844	0	0.21485	0.04799	0	0	0	0.04163	0.18576	0.15903	0.22627	0.00774	0.02130	0.05562	0.06969	0.15623	0.01147	0.12133
Canada (Native American)	5	0.21881	0.10696	0.10613	0.25667	0.24214	0.21043	0.32461	0.31036	0.24331	0.18211	0.19446	0.20539	0.23310	0	0.09381	0.00001	0.26142	0.13614	0.55681	0.64893	0.05958	0.05056	0.34342	0.18734	0.17569	0.18723	0.17701	0.14062	0.22130	0.26437	0	0.26805	0.31898	0.38294	0.20740	0.22283	0.31027	0.10566	0.16210	0.19606	0.07833	0.18556	0.29551	0.19415	0.18036	0.13578	0.28138	0.46739
Bolivia (General population)	9	0.11453	0.08157	0.10566	0.11735	0.15975	0.08076	0.02500	0.18552	0.04653	0.04257	0.01688	0.19160	0.20072	0.09511	0.33326	0.02690	0.28710	0	0.40079	0.62379	0.08985	0.11784	0.17731	0.05876	0.03182	0.04730	0.03291	0.15313	0.11373	0.11999	0.03136	0.13708	0.04869	0.02135	0.03561	0.14375	0.10073	0.04540	0.24062	0.26142	0.19541	0.14598	0.22031	0.05357	0.18820	0.15992	0.17036	0.34820
[truncated: 40 more columns]
