# Supplementary material for: Genetic assessment reveals no population substructure and divergent regional and sex-specific histories in the Chachapoyas from northeast Peru
Source: PLoS One. 2020 Dec 31;15(12):e0244497. doi: 10.1371/journal.pone.0244497 (PMC7774974; doi:10.1371/journal.pone.0244497)
Supplement: S8 Table — Non-Native American haplotypes are excluded in the study populations. (XLSX) [file pone.0244497.s016.xlsx]

## Sheet: S8 Table
S8 Table. Mitochondrial ΦST distances when the Chachapoyan sub-units are pooled. Non-Native American haplotypes are excluded in the study populations
Population	N	1	2	3	4	5	6	7	8	9	10	11	12	13	14	15	16	17	18	19	20	21	22	23	24	25	26	27	28	29	30	31	32	33	34	35	36	37	38	39	40	41	42	43	44	45	46	47	48
Cajamarca	17
Chachapoyas pooled*	141	0							Non-significant
Pomacochas	13	0.12158	0.11240					For the Chachapoyas pooled*, datasets from this study and Barbieri et al. 2017 were merged
Rodríguez de Mendoza	24	0.00490	0.03826	0.18649				aAncient
Jívaro	42	0.06769	0.08122	0.01037	0.13756
Huancas	15	0.16918	0.12761	0.08898	0.24291	0.09531
Wayku, Peru	15	0.06465	0.06909	0.02944	0.13631	0.03108	0.05158
African	25	0.13073	0.16068	0.22288	0.16324	0.23297	0.23432	0.18447
Asian	12	0.04138	0.05964	0.23840	0.07711	0.18372	0.24941	0.16310	0.08687
Native American	10	0.06396	0.04377	0.16247	0.14463	0.12393	0.11078	0.07700	0.12296	0.07803
Central America (General population)	25	0.30378	0.22157	0.41069	0.36875	0.34505	0.29864	0.31902	0.30808	0.31103	0.16022
Cayapa, Ecuador	4	0.05536	0.01174	0.16079	0.13579	0.11504	0.08824	0.05838	0.09878	0.08029	0	0.12249
Siberian-Asian	7	0.16065	0.10330	0.37570	0.18863	0.28839	0.34351	0.26656	0.15314	0.13599	0.12049	0.26469	0.06123
Wayuu, Colombia	4	0	0	0.01210	0.04685	0	0.03005	0	0.08823	0.04400	0	0.25455	0	0.19113
Ojibwa, Canada	4	0.31280	0.27459	0.45447	0.36133	0.35750	0.45154	0.35927	0.18941	0.28792	0.17824	0.48139	0.34144	0.48790	0.37337
Waorani, Ecuador	11	0.51904	0.36030	0.67592	0.55160	0.50321	0.58035	0.55202	0.41432	0.54648	0.45663	0.35551	0.56361	0.65751	0.70736	0.93690
Hispanic, USA	410	0.03249	0.02589	0.12453	0.09342	0.09390	0.09235	0.06473	0.15531	0.05714	0	0.14676	0	0.10041	0	0.22596	0.28315
Venezuela (General population)	17	0.20802	0.15154	0.19955	0.28806	0.17940	0.08857	0.12455	0.24643	0.25307	0.07495	0.13856	0.03376	0.28018	0.07684	0.41532	0.43737	0.08778
Chilean Rural and Urban (General population)	34	0.06824	0.11616	0.14622	0.12205	0.10817	0.22885	0.12500	0.23722	0.17179	0.19285	0.41790	0.21393	0.33115	0.04083	0.39668	0.56978	0.13922	0.29625
CJ, Peru	32	0.01867	0.01575	0.07934	0.05193	0.06574	0.11975	0.05069	0.14804	0.09021	0.06094	0.28267	0.01040	0.12971	0	0.28321	0.44535	0.05068	0.16032	0.13103
HY, Peru	39	0.01483	0.02701	0.03208	0.08320	0.01760	0.07070	0.01040	0.17714	0.10841	0.05233	0.28457	0.04135	0.20799	0	0.30851	0.45553	0.03594	0.13368	0.08517	0.01991
LIM (General population), Peru	54	0.00486	0.01598	0.05322	0.04526	0.04439	0.10185	0.03067	0.16196	0.08607	0.06052	0.28384	0.03092	0.15597	0	0.28150	0.43007	0.04779	0.15679	0.09338	0	0
PE (General population), Peru	137	0.02576	0.03783	0.02790	0.08773	0.02266	0.06877	0.01505	0.20818	0.12052	0.06500	0.27764	0.04853	0.20611	0	0.30013	0.41253	0.04949	0.13265	0.09100	0.02493	0	0.00509
Yekuana, Venezuela	12	0.00053	0.01328	0.19608	0.05568	0.13298	0.19013	0.11026	0.12797	0.03326	0.03359	0.22067	0.00654	0.11345	0	0.29785	0.45225	0.01052	0.17786	0.13574	0.06663	0.06261	0.05855	0.07833
Chancay, Pasamayo, Perua	7	0	0	0.15176	0	0.07301	0.19041	0.07131	0.09386	0.00260	0.04133	0.30278	0.01561	0.14097	0	0.33251	0.62109	0.00266	0.21390	0.06165	0.00500	0.00661	0	0.01998	0
Inca, PuebloViejo-San Sebastian, Perua	13	0	0.00080	0.12178	0	0.06384	0.17927	0.06697	0.12814	0.04073	0.07942	0.33926	0.07751	0.19459	0	0.34799	0.59095	0.03533	0.22726	0.05787	0.01407	0.00734	0	0.01534	0.00648	0
La Galgada, Perua	4	0.03354	0	0.14895	0.11591	0.09677	0.05930	0.03433	0.08819	0.06174	0	0.10504	0	0.06715	0	0.37758	0.60076	0	0.00414	0.19842	0	0.01227	0.00770	0.01901	0	0.00361	0.05955
Lima, Pucllana, Perua	9	0	0	0.14685	0	0.06675	0.20128	0.07329	0.11785	0.02185	0.07018	0.33290	0.07260	0.19618	0	0.37601	0.63818	0.01968	0.23481	0.04847	0.02670	0.00826	0.00213	0.01920	0	0	0	0.05563
Pica, Chilea	4	0.16370	0.14572	0.08166	0.24434	0.08889	0.10232	0.06148	0.20082	0.25275	0.13778	0.38551	0.09769	0.39777	0.03343	0.56498	0.83399	0.12366	0.16619	0.21743	0.11883	0.07931	0.09349	0.07274	0.18928	0.18412	0.18403	0.11340	0.20548
Preceramic, Candelaria, Mexicoa	5	0.05975	0.08933	0	0.13352	0	0.11349	0.00286	0.17328	0.17949	0.14404	0.44066	0.14622	0.38728	0	0.52003	0.82350	0.10462	0.23045	0.06770	0.05606	0	0.01702	0	0.14659	0.07429	0.05746	0.14815	0.07634	0.09760
Tiwanaku, Boliviaa	9	0	0.03069	0.03300	0.06045	0.00777	0.09340	0.00406	0.14246	0.08690	0.06028	0.32797	0.04477	0.24069	0	0.32639	0.59409	0.03947	0.16341	0.04860	0.03260	0	0.00030	0	0.03447	0	0	0.02893	0	0.04626	0
Wari, Pucllana, Perua	10	0	0.01979	0.16511	0.04558	0.09050	0.19941	0.09454	0.13319	0.03977	0.06263	0.30396	0.06123	0.20087	0	0.34046	0.57534	0.02724	0.21758	0.07288	0.06178	0.03175	0.03931	0.04475	0	0	0	0.05209	0	0.19713	0.09877	0
Ychsma, Pucllana, Perua	14	0	0.01975	0.08282	0.01857	0.04108	0.17735	0.05623	0.14674	0.08762	0.11249	0.38140	0.11177	0.23927	0	0.37700	0.62610	0.06546	0.24716	0.05865	0.00839	0.00199	0	0.00711	0.06119	0	0	0.09345	0	0.17202	0.02305	0	0.00487
Cocama, Colombia	17	0	0.00960	0.09106	0.06432	0.05728	0.08020	0.02543	0.13135	0.04926	0.00602	0.22031	0	0.14513	0	0.27217	0.43883	0	0.10449	0.10160	0.02916	0.00010	0.01534	0.01251	0	0	0	0	0	0.09855	0.05077	0	0	0.02461
Tanimuka, Colombia	10	0.11122	0.10678	0.30117	0.18044	0.22819	0.26316	0.19972	0.18388	0.12459	0.08137	0.21634	0.04911	0.18100	0.07500	0.36628	0.50580	0.07290	0.22007	0.24858	0.16461	0.16347	0.16151	0.17461	0.04417	0.07285	0.13081	0.05206	0.10538	0.28529	0.27186	0.14935	0.08776	0.19343	0.07572
Tikuna, Colombia	17	0.08123	0.08333	0.30858	0.12897	0.24049	0.28312	0.21249	0.17624	0.08123	0.09923	0.22878	0.08434	0.14766	0.08801	0.35718	0.45209	0.07138	0.24403	0.23279	0.15263	0.16489	0.14866	0.17603	0.01513	0.03391	0.08905	0.06927	0.06448	0.30593	0.27679	0.14668	0.05671	0.16455	0.06817	0.05634
Yagua, Colombia	13	0.14629	0.11706	0.26980	0.22441	0.21364	0.20209	0.17683	0.19646	0.15614	0.05854	0.14440	0.02152	0.15756	0.06682	0.36370	0.35820	0.06384	0.12816	0.26835	0.16197	0.15091	0.15753	0.15868	0.07241	0.11704	0.16982	0.00768	0.14917	0.23557	0.25753	0.15237	0.12967	0.21533	0.08289	0.11032	0.11023
Barasano-Kubeo, Colombia	8	0	0.00350	0.17768	0.02578	0.09723	0.20053	0.09199	0.11625	0.02222	0.03545	0.26335	0.01951	0.15999	0	0.32764	0.57054	0.00404	0.19970	0.09195	0.05861	0.03843	0.03984	0.05123	0	0	0	0.01481	0	0.19109	0.11814	0	0	0.02904	0	0.01369	0.01337	0.09213
Carijona, Colombia	8	0.00387	0.06137	0.24660	0.04432	0.16019	0.28295	0.16266	0.14194	0.05033	0.12443	0.35901	0.11919	0.23401	0.02237	0.38452	0.64120	0.07476	0.29589	0.10328	0.11232	0.10071	0.09303	0.11300	0.00676	0	0.00488	0.11249	0	0.27320	0.16550	0.04638	0	0.06280	0.03772	0.09556	0.06855	0.17864	0
Curripaco-Baré, Colombia	17	0.03348	0.05058	0.06172	0.09513	0.04526	0.09568	0.02894	0.16962	0.11666	0.06907	0.31204	0.06166	0.23937	0	0.33700	0.52530	0.05109	0.15415	0.09729	0.04524	0.00863	0.02386	0.01529	0.07602	0.02551	0.02725	0.03586	0.02801	0.09764	0.01099	0	0.05053	0.03185	0.01412	0.17243	0.17520	0.16771	0.04299	0.09601
Desano, Colombia	17	0.00702	0.02086	0.22603	0.04505	0.16299	0.22273	0.14081	0.12985	0.02364	0.05587	0.24655	0.04073	0.11640	0.01010	0.31323	0.45898	0.02645	0.21112	0.14483	0.07211	0.08254	0.06733	0.09555	0	0	0.00848	0.02076	0	0.23637	0.17804	0.06020	0	0.06694	0.01439	0.06661	0.01882	0.10792	0	0	0.08539
Guayabero, Colombia	35	0.08445	0.07626	0.21773	0.14495	0.16415	0.17673	0.13943	0.20232	0.12269	0.07507	0.21093	0.04733	0.17836	0.02943	0.35016	0.38688	0.04832	0.16409	0.20245	0.11875	0.10388	0.11214	0.11318	0.04504	0.04456	0.09310	0.02788	0.07281	0.21416	0.19301	0.10206	0.07107	0.13814	0.04638	0.10879	0.10963	0.11711	0.03643	0.10303	0.08067	0.06080
Puinave, Colombia	18	0.00919	0.05547	0.16698	0.05962	0.09885	0.22267	0.10860	0.17555	0.08907	0.12231	0.35084	0.13987	0.25662	0	0.37424	0.56981	0.07148	0.25745	0.08359	0.09247	0.06012	0.06344	0.06971	0.03765	0	0.00134	0.12398	0	0.21583	0.10114	0.01995	0	0.03476	0.03484	0.13679	0.11024	0.19128	0	0.01714	0.06263	0.04372	0.11972
Nukak, Colombia	16	0.10632	0.15387	0.33593	0.12697	0.23646	0.39688	0.26801	0.23308	0.17060	0.27208	0.47887	0.32128	0.38200	0.19067	0.49192	0.70007	0.17751	0.42250	0.17725	0.20941	0.19908	0.17888	0.19651	0.13775	0.08241	0.10528	0.31354	0.08493	0.41702	0.28415	0.16625	0.10812	0.15424	0.15938	0.22202	0.18947	0.33099	0.06372	0.07349	0.18019	0.12913	0.21706	0.11203
Sikuani, Colombia	16	0.21554	0.21369	0.48511	0.22597	0.36978	0.48608	0.39144	0.27070	0.23126	0.32721	0.45581	0.35445	0.38618	0.32718	0.57731	0.69963	0.21035	0.46169	0.33272	0.29427	0.31130	0.28186	0.30177	0.17685	0.17755	0.23883	0.35852	0.21149	0.53526	0.46689	0.30730	0.21080	0.31135	0.24099	0.27669	0.20152	0.34061	0.16704	0.15606	0.31663	0.15916	0.18901	0.24334	0.28936
Inga, Colombia	17	0.12409	0.08859	0.29523	0.19603	0.22595	0.22240	0.19142	0.18982	0.12648	0.04460	0.14419	0	0.14731	0.07323	0.35969	0.38295	0.04084	0.15338	0.26432	0.14735	0.14687	0.15018	0.15622	0.03992	0.08427	0.14223	0	0.12124	0.27496	0.28598	0.15648	0.09521	0.20097	0.06293	0.04854	0.06381	0.07119	0.05513	0.13789	0.16771	0.05349	0.08558	0.17072	0.30045	0.28329
Colombia (mestizo)	9	0	0.03225	0.19822	0	0.12519	0.26357	0.12691	0.12990	0.04425	0.12658	0.40267	0.14279	0.23585	0	0.39404	0.68057	0.07832	0.30832	0.07884	0.05743	0.06268	0.03465	0.06965	0.03240	0	0	0.12597	0	0.26238	0.12022	0.02017	0	0	0.03410	0.16651	0.10484	0.22105	0	0.00218	0.07668	0.02049	0.14268	0.01960	0.09138	0.24358	0.18993
Achagua-Piapoco, Colombia	23	0.13326	0.10909	0.31147	0.19254	0.24425	0.24807	0.21425	0.20608	0.13184	0.08573	0.18748	0.07445	0.18744	0.09919	0.37475	0.39743	0.06385	0.19540	0.26594	0.17728	0.16835	0.17202	0.17709	0.05075	0.08857	0.14732	0.05036	0.12084	0.30073	0.29225	0.16494	0.10330	0.21239	0.07856	0.10049	0.06624	0.10936	0.05707	0.12797	0.17525	0.06084	0.08303	0.16591	0.27633	0.23730	0.05424	0.18329
Saliba, Colombia	16	0.07324	0.10043	0.33744	0.09286	0.25417	0.35121	0.25104	0.17738	0.09382	0.18495	0.36488	0.17791	0.21233	0.13170	0.41338	0.57657	0.12353	0.34659	0.20670	0.16057	0.18377	0.15691	0.19520	0.04918	0.00889	0.07732	0.16913	0.04525	0.36354	0.28216	0.15717	0.05717	0.13987	0.11579	0.15019	0.08753	0.22539	0.03678	0.03830	0.20095	0.03576	0.14651	0.11076	0.15906	0.16409	0.16483	0.07334	0.14919
Piratapuyo-Wanano , Colombia	9	0.01775	0.03736	0.26256	0.07023	0.17524	0.25499	0.15911	0.13972	0.03647	0.06193	0.25036	0.05572	0.16169	0.01147	0.36996	0.55341	0.02480	0.22803	0.15363	0.11126	0.10024	0.09496	0.11299	0	0	0.02430	0.04429	0	0.26416	0.21204	0.06173	0	0.10031	0.01403	0.04411	0	0.09854	0	0	0.08852	0	0.04671	0.03324	0.12801	0.15263	0.04612	0.03933	0.03859
Cofán, Colombia	5	0	0.03200	0.17855	0	0.08238	0.27194	0.10988	0.12377	0.04597	0.13057	0.40939	0.12859	0.28681	0	0.45711	0.77767	0.06781	0.31373	0.03256	0.06628	0.04444	0.03439	0.05059	0.00294	0	0	0.13550	0	0.26369	0.09880	0	0	0	0.01370	0.12569	0.07909	0.21236	0	0	0.05296	0.01675	0.11881	0	0.02628	0.23383	0.19452	0	0.17684
Coreguajé, Colombia	19	0.08020	0.12875	0.34283	0.10881	0.25202	0.37829	0.26505	0.21214	0.11967	0.23185	0.41987	0.25479	0.31369	0.15812	0.45382	0.61913	0.14738	0.38601	0.17500	0.19890	0.19180	0.17508	0.19722	0.07612	0.02583	0.08100	0.25210	0.04199	0.39596	0.27879	0.15045	0.04925	0.14626	0.13194	0.17824	0.11736	0.26653	0.03026	0.00225	0.20667	0.05548	0.18620	0.09017	0.11376	0.17693	0.21299	0.06468	0.19742
Kamentsa, Colombia	11	0.03903	0.07522	0.32747	0.07397	0.22353	0.35084	0.22988	0.16595	0.06229	0.16108	0.37037	0.17070	0.24554	0.10684	0.44232	0.64947	0.09332	0.34282	0.16593	0.14669	0.14953	0.12807	0.15757	0.01840	0	0.03965	0.17208	0.00381	0.37137	0.27488	0.11813	0.00627	0.10950	0.07905	0.12893	0.05255	0.20780	0	0	0.16999	0.00346	0.13995	0.06372	0.12141	0.18160	0.11996	0.02185	0.13627
Murui-Uitoto, Colombia	24	0.02864	0.03144	0.26228	0.04857	0.19776	0.26382	0.17490	0.14936	0.04383	0.08702	0.26914	0.06909	0.10233	0.06673	0.33986	0.47570	0.05301	0.25213	0.18711	0.07717	0.11561	0.08037	0.12483	0.01015	0	0.03394	0.04941	0.01832	0.28580	0.22933	0.11505	0.04125	0.08975	0.05322	0.07995	0.02679	0.14850	0.00443	0.04593	0.13094	0	0.10198	0.08399	0.15916	0.19125	0.08385	0.03953	0.10360
Pasto, Colombia	14	0.01315	0	0.19883	0.05969	0.14258	0.17380	0.10962	0.11682	0.03595	0.01072	0.19006	0	0.05799	0	0.30270	0.43722	0	0.15313	0.16900	0.03251	0.05825	0.03999	0.07016	0	0	0.02239	0	0.00952	0.20134	0.17022	0.06364	0.01942	0.06767	0.00063	0.05574	0.02584	0.07304	0	0.05618	0.08055	0	0.05357	0.08188	0.20094	0.22363	0.01879	0.05197	0.05740
Siona, Colombia	17	0.20437	0.14335	0.22928	0.28096	0.19669	0.13201	0.15304	0.24089	0.24125	0.07427	0.18750	0	0.25334	0.08634	0.40196	0.42577	0.08791	0.08652	0.30158	0.16147	0.14241	0.16024	0.14496	0.16376	0.20313	0.22667	0	0.22886	0.19763	0.25220	0.17588	0.20932	0.24884	0.10851	0.17143	0.22358	0.13246	0.18226	0.28079	0.16778	0.19554	0.16235	0.25724	0.41532	0.44756	0.10504	0.29926	0.18559
Siriano-Guaviare, Colombia	10	0.01757	0.01999	0.23403	0.07753	0.16439	0.20507	0.13277	0.11827	0.02366	0.01534	0.20042	0	0.10848	0	0.31337	0.47863	0.00356	0.17597	0.16384	0.07976	0.07871	0.07353	0.09342	0	0	0.02410	0	0	0.22270	0.18629	0.05665	0	0.08967	0	0.02660	0.00112	0.07032	0	0.00898	0.07391	0	0.03557	0.05765	0.15882	0.18767	0.00782	0.04896	0.01947
Tukano-Tatuyo, Colombia	10	0.01135	0.01226	0.24045	0.04273	0.17514	0.23158	0.14258	0.10826	0.02312	0.03723	0.23323	0.00931	0.08393	0.01835	0.31873	0.52419	0.02001	0.20049	0.17365	0.05108	0.08851	0.05718	0.09785	0	0	0.01738	0	0.00335	0.24313	0.19723	0.07466	0.01809	0.07515	0.01424	0.06950	0.01351	0.09982	0	0.02694	0.08832	0	0.07118	0.06983	0.16972	0.20165	0.05434	0.03424	0.06874
Other eastern Tucanoan (Tuyuca-Yuruti-Pisamira-Karapana), Colombia	9	0.09155	0.05401	0.30851	0.14884	0.22970	0.24508	0.19030	0.14570	0.08355	0.02499	0.13454	0	0.07915	0.06895	0.38524	0.47700	0.02027	0.16247	0.26144	0.10900	0.13824	0.11979	0.14683	0.00985	0.05097	0.11557	0	0.09813	0.29185	0.29661	0.14763	0.08504	0.18164	0.05013	0.06284	0.03104	0.05776	0.02352	0.12013	0.15090	0.01088	0.06525	0.15577	0.29257	0.26929	0.00477	0.15750	0.02221
Wanano, Colombia	3	0.07059	0.02568	0.34333	0.08207	0.25693	0.31327	0.20818	0.06474	0.04591	0.05881	0.28329	0	0.06350	0.09532	0.48992	0.79836	0.04483	0.25154	0.27442	0.03529	0.14752	0.07355	0.14766	0.02935	0.03013	0.09180	0	0.10584	0.35919	0.33007	0.14343	0.11190	0.15207	0.05639	0.14479	0.06146	0.14793	0.08021	0.12670	0.15074	0	0.13573	0.19242	0.32563	0.33947	0.09296	0.10733	0.12477
Yucuna-Matapí, Colombia	39	0.05825	0.08354	0.27287	0.10101	0.20775	0.27081	0.19483	0.19380	0.08110	0.12194	0.27868	0.12697	0.18591	0.07622	0.34034	0.44543	0.08291	0.26709	0.17986	0.14863	0.14353	0.13657	0.15727	0.02048	0.01264	0.06139	0.11103	0.02970	0.29333	0.23141	0.11934	0.03174	0.12505	0.06972	0.01351	0.03430	0.16122	0	0.01552	0.14548	0.01861	0.10936	0.07045	0.09675	0.16735	0.10211	0.06713	0.10392
Ecuador (mestizo)	25	0	0.00437	0.06787	0.04238	0.04916	0.08123	0.02454	0.13712	0.06485	0.02866	0.24971	0	0.13255	0	0.26950	0.43543	0.02013	0.12424	0.10439	0	0	0	0.00560	0.03190	0	0	0	0	0.09907	0.03389	0	0.02362	0.00020	0	0.11731	0.11094	0.12388	0.01413	0.06717	0.01697	0.03765	0.08298	0.05733	0.17763	0.26453	0.10313	0.03295	0.13083
Loja-El Oro (mestizo), Ecuador	32	0.02495	0.05256	0.03156	0.07105	0.02184	0.11413	0.02983	0.19052	0.13442	0.12039	0.36373	0.11082	0.25934	0	0.34660	0.53524	0.08418	0.20553	0.08072	0.02716	0.00624	0.00774	0.00909	0.10664	0.02624	0.00974	0.08772	0.02367	0.11595	0	0	0.06122	0	0.03541	0.21716	0.20661	0.22314	0.07460	0.11627	0.02964	0.11925	0.15778	0.07165	0.19266	0.33913	0.21989	0.05080	0.23321
Loja (Native American), Ecuador	43	0.12492	0.13117	0.01686	0.18939	0.03149	0.12937	0.05247	0.28620	0.26554	0.21415	0.44403	0.22836	0.40705	0.03151	0.45385	0.61373	0.14093	0.25384	0.12820	0.11184	0.04719	0.07209	0.04178	0.22538	0.15611	0.11406	0.20914	0.13642	0.12968	0	0.04115	0.16566	0.07169	0.11542	0.33259	0.33482	0.31719	0.19069	0.24382	0.07534	0.24796	0.23797	0.15548	0.30611	0.46308	0.32806	0.18522	0.33656
Native Ecuadorian-Cayambe, Ecuador	26	0.11215	0.12191	0.00570	0.17723	0.02476	0.10891	0.04471	0.25372	0.24519	0.18780	0.42150	0.18630	0.37906	0.01543	0.43040	0.61219	0.13505	0.22700	0.12705	0.09280	0.04020	0.06379	0.03683	0.19908	0.13289	0.10320	0.17069	0.12576	0.11213	0	0.03389	0.14880	0.06459	0.09845	0.30511	0.31074	0.28762	0.17072	0.22287	0.06819	0.22682	0.21921	0.14983	0.29958	0.44703	0.30084	0.17397	0.31409
North Ecuador (mestizo), Ecuador	53	0.05137	0.04183	0.08845	0.12606	0.06610	0.05527	0.03910	0.18681	0.10689	0.00722	0.16998	0	0.14822	0	0.27007	0.32158	0.01555	0.06293	0.14617	0.05373	0.02288	0.04724	0.03337	0.03962	0.03020	0.05293	0	0.04413	0.08435	0.07535	0.02944	0.04483	0.07200	0	0.08514	0.11174	0.07392	0.02472	0.10697	0.04097	0.06700	0.06308	0.09072	0.22054	0.27472	0.05406	0.11111	0.09701
Azuay-Cañar-Chimborazo-Cotopaxi-Saraguro, Ecuador	7	0	0	0.05451	0.06284	0.00707	0.06523	0	0.12008	0.05562	0	0.22638	0	0.16810	0	0.32461	0.56417	0	0.08526	0.07494	0.01061	0	0	0	0	0	0	0	0	0.05416	0.01107	0	0	0.00501	0	0.06972	0.07856	0.06072	0	0.03456	0	0.01406	0.03393	0.01228	0.18431	0.28938	0.05684	0.04191	0.08440
Andean Ecuador, Ecuador	9	0.01641	0.00129	0.15066	0.08813	0.10273	0.10611	0.05860	0.11494	0.03472	0	0.15059	0	0.08289	0	0.28204	0.42392	0	0.08146	0.15676	0.03143	0.02687	0.03034	0.03783	0	0	0.02449	0	0.01046	0.12898	0.12035	0.02545	0.00764	0.06901	0	0.02364	0.02576	0.02327	0	0.05031	0.04148	0	0.02973	0.06875	0.20393	0.25843	0	0.06758	0.03617
Puruha-Salasaca, Ecuador	4	0	0	0.15361	0.00440	0.06229	0.17135	0.05756	0.06802	0	0	0.27754	0	0.16733	0	0.35850	0.70244	0	0.18272	0.05036	0.01921	0	0	0.00583	0	0	0	0	0	0.16699	0.08201	0	0	0	0	0.03252	0	0.06886	0	0	0.01168	0	0.02827	0	0.09464	0.20289	0.03818	0	0.04255
Shuar, Ecuador	2	0	0	0.04281	0	0	0.20695	0.00105	0.03568	0	0.04091	0.39244	0	0.25241	0	0.49213	0.87625	0	0.25362	0	0	0	0	0	0	0	0	0	0	0.14894	0	0	0	0	0	0.08457	0.07047	0.13227	0	0	0	0	0.06298	0	0.05688	0.28010	0.15071	0	0.15084
Peru (mestizo)	8	0	0	0.07146	0.00869	0.04266	0.16580	0.04213	0.11583	0.08123	0.08944	0.36839	0.04407	0.17913	0	0.37613	0.66878	0.05613	0.22979	0.08549	0	0	0	0	0.05532	0	0	0.03130	0	0.15201	0.02487	0	0.04258	0	0.02248	0.18546	0.16343	0.19753	0.04222	0.08479	0.02919	0.06381	0.13688	0.06398	0.19530	0.33979	0.19385	0.01020	0.21485
Venezuela (mestizo)	6	0.01843	0	0.10438	0.07755	0.07522	0.07989	0.03248	0.09749	0.06407	0	0.20737	0	0.08402	0	0.32531	0.58057	0	0.07864	0.16678	0	0.00113	0	0.00616	0.01757	0	0.02314	0	0.03818	0.09712	0.09803	0.01943	0.04597	0.04112	0	0.09321	0.09479	0.07708	0.02470	0.10991	0.02813	0.02958	0.06997	0.10766	0.27610	0.34766	0.05305	0.08383	0.10841
Canada (General population)	4	0	0.01552	0.32116	0.00344	0.21713	0.32698	0.19503	0.07628	0	0.08563	0.31915	0.04686	0.12697	0.03840	0.42785	0.73567	0.03433	0.30121	0.17748	0.07938	0.12671	0.08370	0.13560	0	0	0	0.04632	0	0.33409	0.25883	0.08017	0	0.08684	0.02198	0.05397	0	0.13504	0	0	0.12799	0	0.07711	0.05025	0.11802	0.11139	0.07961	0	0.06072
Panama (Native American)	7	0	0.01797	0.16024	0.05202	0.09182	0.16778	0.07254	0.11993	0.03836	0.02738	0.21648	0.01141	0.16412	0	0.32050	0.58126	0.01096	0.16471	0.10378	0.05958	0.03756	0.04126	0.05158	0	0	0	0.00309	0	0.16573	0.09898	0.00042	0	0.03730	0	0.04029	0.02599	0.08572	0	0	0.04710	0.00187	0.05797	0.00825	0.11564	0.22756	0.08309	0.00694	0.08619
Colombia (Native American)	9	0.00738	0.04643	0.26209	0.04591	0.18605	0.27195	0.16769	0.12969	0.00971	0.08877	0.30728	0.08546	0.16645	0.02510	0.34185	0.57674	0.05487	0.27070	0.14376	0.10481	0.10682	0.09055	0.12149	0	0	0.00773	0.06994	0	0.26770	0.19168	0.06505	0	0.07670	0.02968	0.07620	0.01182	0.14618	0	0	0.11055	0	0.09144	0.03672	0.10153	0.15302	0.09714	0	0.08091
Chile (General population)	35	0.28017	0.23290	0.48361	0.24479	0.41881	0.50196	0.42145	0.28664	0.28241	0.37510	0.50217	0.29955	0.28288	0.39112	0.54320	0.65633	0.27418	0.49447	0.41063	0.25356	0.35642	0.27270	0.33955	0.29927	0.27435	0.29738	0.34475	0.30801	0.52917	0.47767	0.39115	0.34223	0.32225	0.33382	0.39264	0.31566	0.42430	0.32600	0.33816	0.38850	0.25927	0.36223	0.36173	0.40702	0.41963	0.37985	0.28929	0.38926
Central Peru, Peru	10	0.31241	0.27797	0.53927	0.29016	0.44705	0.55947	0.45766	0.27296	0.30718	0.41441	0.55686	0.34139	0.38607	0.44760	0.64551	0.81067	0.31302	0.54364	0.43189	0.29488	0.38941	0.30719	0.37486	0.32455	0.31784	0.34239	0.42215	0.35704	0.60368	0.54362	0.41193	0.37229	0.37298	0.35679	0.42592	0.34778	0.45713	0.36010	0.36240	0.42041	0.29485	0.39407	0.39225	0.45194	0.48029	0.42367	0.34195	0.42334
Mexico (General population)	28	0.02835	0.04758	0.12964	0.05921	0.11052	0.16686	0.08583	0.15612	0.08673	0.09096	0.31359	0.02544	0.15805	0.00508	0.30120	0.47710	0.07890	0.20988	0.13045	0.03798	0.05918	0.03136	0.06811	0.07336	0.01391	0.02430	0.04702	0.02415	0.16259	0.08391	0.04798	0.06080	0.03310	0.04748	0.16260	0.14065	0.19005	0.05086	0.08814	0.07280	0.07171	0.13638	0.08310	0.17206	0.27396	0.16837	0.04134	0.18406
Argentina (General population)	47	0.13099	0.11543	0.37668	0.09792	0.30827	0.40925	0.31087	0.21737	0.16001	0.26699	0.43698	0.26050	0.20496	0.25621	0.46258	0.59690	0.17364	0.41457	0.28024	0.14298	0.23455	0.16059	0.22558	0.16587	0.11329	0.14143	0.23691	0.14802	0.43739	0.35863	0.26015	0.19920	0.17324	0.20851	0.28105	0.19379	0.33533	0.18030	0.19080	0.26793	0.12724	0.26033	0.21965	0.25616	0.31000	0.28258	0.12818	0.29014
Brasil (General population)	6	0.12034	0.15349	0.46177	0.10629	0.34016	0.49961	0.35444	0.18132	0.14016	0.30120	0.49809	0.32286	0.34287	0.28727	0.60430	0.83567	0.20082	0.48739	0.26555	0.22039	0.26987	0.21136	0.27016	0.11735	0.08029	0.13751	0.33749	0.12194	0.54228	0.43925	0.24673	0.14001	0.21310	0.19767	0.23406	0.11745	0.34575	0.11440	0.08504	0.29451	0.09182	0.25866	0.16648	0.15099	0.25035	0.29320	0.09191	0.27241
Kolla, Argentina-Diaguita, Uruguay	10	0.29211	0.29089	0.60235	0.28620	0.44743	0.62649	0.50187	0.32280	0.32426	0.48230	0.60156	0.57286	0.58020	0.52540	0.77095	0.89886	0.30781	0.61176	0.37258	0.38570	0.40095	0.35500	0.37896	0.28366	0.30827	0.32273	0.59289	0.31922	0.72290	0.63357	0.41827	0.30542	0.40085	0.34975	0.37829	0.25166	0.49163	0.28266	0.24959	0.44279	0.25979	0.37976	0.29061	0.24518	0.38100	0.43849	0.30019	0.39284
Mapuche-Pehuenche-Huilliche, Chile	8	0	0.06170	0.14033	0.05657	0.07691	0.23661	0.09921	0.15670	0.09786	0.14125	0.41431	0.15302	0.30165	0	0.41036	0.69998	0.09324	0.29213	0	0.08301	0.04230	0.04566	0.05255	0.05506	0	0	0.14844	0	0.21485	0.04799	0	0	0	0.04163	0.18576	0.15903	0.22627	0.00774	0.02130	0.05562	0.06969	0.15623	0.01147	0.12133	0.30100	0.21691	0.00058	0.21487
Canada (Native American)	5	0.21881	0.15191	0.32461	0.31036	0.24331	0.18211	0.19446	0.20539	0.23310	0	0.09381	0.00001	0.26142	0.13614	0.55681	0.64893	0.05958	0.05056	0.34342	0.18734	0.17569	0.18723	0.17701	0.14062	0.22130	0.26437	0	0.26805	0.31898	0.38294	0.20740	0.22283	0.31027	0.10566	0.16210	0.19606	0.07833	0.18556	0.29551	0.19415	0.18036	0.13578	0.28138	0.46739	0.48428	0.08196	0.34522	0.13354
Bolivia (General population)	9	0.11453	0.09982	0.02500	0.18552	0.04653	0.04257	0.01688	0.19160	0.20072	0.09511	0.33326	0.02690	0.28710	0	0.40079	0.62379	0.08985	0.11784	0.17731	0.05876	0.03182	0.04730	0.03291	0.15313	0.11373	0.11999	0.03136	0.13708	0.04869	0.02135	0.03561	0.14375	0.10073	0.04540	0.24062	0.26142	0.19541	0.14598	0.22031	0.05357	0.18820	0.15992	0.17036	0.34820	0.44937	0.22283	0.18976	0.25323
[truncated: 36 more columns]
