# Supplementary material for: Genetic assessment reveals no population substructure and divergent regional and sex-specific histories in the Chachapoyas from northeast Peru
Source: PLoS One. 2020 Dec 31;15(12):e0244497. doi: 10.1371/journal.pone.0244497 (PMC7774974; doi:10.1371/journal.pone.0244497)
Supplement: S10 Table — Frequencies only from our datasets. (XLSX) [file pone.0244497.s018.xlsx]

## Sheet: S10 Table
	S10 Table. Absolute frequency of Y-chromosome subhaplogroups in all study populations. Frequencies only from our datasets
		Q			E	G	I	J-M267		KL-M9	R			Total
	Population	Q-M3	Q-M346	Q-Z780	E-M35	G-M201	I-P37.2	J-M267	J-M410	KL-M9	R-M269	R-U106	R-U152	All Hgs
	Chachapoyas	10		2	1	1	1	1			6	1	1	24
	Chillao	12							2					14
	Corobamba	5		1					1					7
	La Jalca	10	3										4	17
	Leymebamba	7	1		2		1	2	3		3			19
	Pomacochas	15	1	1	1	2					2			22
	Rodríguez de Mendoza	2				3	1		3	1	7			17
	Chachapoyas	61	5	4	4	6	3	3	9	1	18	1	5	120
	Jívaro	17	2	4							1			24
	Huancas	9	2								1			12
	Cajamarca	6	3			2		2			7		1	21
	Total	93	12	8	4	8	3	5	9	1	27	1	6	177
