# Supplementary material for: Genetic assessment reveals no population substructure and divergent regional and sex-specific histories in the Chachapoyas from northeast Peru
Source: PLoS One. 2020 Dec 31;15(12):e0244497. doi: 10.1371/journal.pone.0244497 (PMC7774974; doi:10.1371/journal.pone.0244497)
Supplement: S11 Table — (A) 23 Y-STRs. (B) 17 Y-STRs. (XLSX) [file pone.0244497.s019.xlsx]

## Sheet: S11A Table
S11A Table. Diversity indices for 23 Y-STRs. Non-native American haplotypes excluded in the study populations
Population	N	A	h	SDh	Hd loci	SD Hd loci	MNPD	SDMNPD
Chachapoya*	18	18	1.0000	0.0185	0.529128	0.279210	12.169935	5.745650		A	Unique haplotypes
Chillao*	34	32	0.9964	0.0082	0.492289	0.253992	11.322638	5.255124		h	Haplotype diversity
Corobamba*	9	9	1.0000	0.0524	0.521739	0.292921	12.000000	5.947118		Hd loci	Average haplotype diversity over loci
Leymebamba*	12	11	0.9848	0.0403	0.534914	0.290644	12.303030	5.942857		MNPD	Mean number of pairwise differences
Rodríguez de Mendoza	3	3	1.0000	0.2722	0.550725	0.413854	12.666667	7.717271
Chachapoyas pooled, Peru**	76	70	0.9979	0.0025	0.516644	0.261663	11.882807	5.430805
La Jalca, Peru*	26	20	0.9754	0.0182	0.471438	0.246078	10.843077	5.082006
Pomacochas, Peru	17	16	0.9926	0.0230	0.527174	0.279191	12.125000	5.741126
Jívaro, Peru	23	17	0.917	0.0531	0.377041	0.200803	8.671937	4.142241
Huancas, Peru	16	9	0.8833	0.0612	0.450362	0.241680	10.358333	4.965239
Cajamarca, Peru	11	10	0.9818	0.0463	0.502767	0.276436	11.563636	5.641575
Wayku, Peru	8	7	0.9643	0.0772	0.402174	0.233198	9.250000	4.715128
Upper Bavaria, Germany	200	200	1.0000	0.0005	0.662209	0.328693	15.230804	6.832238
Central Poland, Poland	102	100	0.9996	0.0014	0.602289	0.301636	13.85265	6.264395
Zürich, Switzerland	150	150	1.0000	0.0008	0.655279	0.325913	15.071409	6.772445
Central Portugal, Portugal	83	77	0.9982	0.0022	0.65188	0.325945	14.993241	6.766518
North Portugal, Portugal	85	85	1.0000	0.0018	0.649117	0.324539	14.929692	6.737682
South Portugal, Portugal	80	73	0.9978	0.0024	0.646037	0.323295	14.858861	6.710946
Reutte, Austria	29	29	1.0000	0.0091	0.681945	0.347805	15.684729	7.189495
Milano, Italy	70	70	1.0000	0.0024	0.686452	0.343171	15.788406	7.121247
Tuscany, Italy	59	59	1.0000	0.0031	0.616039	0.310285	14.168907	6.435562
United Kingdom	47	47	1.0000	0.0044	0.556811	0.283060	12.80666	5.865988
Vilnius, Lithuania	84	84	1.0000	0.0018	0.625334	0.313233	14.382674	6.502767
Zagreb, Croatia	114	113	0.9998	0.0012	0.629466	0.314275	14.477721	6.528123
Basel, Switzerland	138	133	0.9994	0.0010	0.713893	0.353935	16.419549	7.353997
Leipzig, Germany	303	300	0.9999	0.0003	0.655999	0.325236	15.087972	6.762401
Ljubljana, Slovenia	104	104	1.0000	0.0013	0.659431	0.328793	15.166916	6.828660
Greece	109	108	0.9998	0.0013	0.689654	0.343040	15.862046	7.125148
Uppsala, Sweden	135	131	0.9996	0.0010	0.650367	0.323805	14.95843	6.727740
Madrid, Spain	126	126	1.0000	0.0010	0.613504	0.306440	14.110603	6.366318
Netherlands	2085	2003	1.0000	0.0000	0.629849	0.312045	14.486534	6.491321
Galicia, Spain	46	46	1.0000	0.0045	0.671582	0.338476	15.446377	7.014015
Barcelona, Spain	78	77	0.9997	0.0021	0.612315	0.307287	14.08325	6.378242
Northeast Italy, Italy	335	335	1.0000	0.0002	0.680338	0.336659	15.647779	7.000299
Estonia	125	122	0.9996	0.0011	0.634872	0.316618	14.602065	6.577708
Southern England, England	114	112	0.9997	0.0012	0.604936	0.302603	13.913523	6.285650
Central England, England	81	80	0.9997	0.0020	0.610789	0.306420	14.048148	6.360798
Hungary	41	41	1.0000	0.0054	0.669035	0.338120	15.387805	7.003102
Wales	118	114	0.9994	0.0012	0.512814	0.258685	11.794727	5.373605
Antwerp, Belgium	206	202	0.9998	0.0005	0.627211	0.312058	14.425858	6.486610
Bohemia, Zechia	114	113	0.9998	0.0012	0.657635	0.327678	15.125602	6.806534
Aragon, Spain	200	196	0.9998	0.0005	0.612816	0.305275	14.094774	6.345439
Croatia	125	116	0.9987	0.0012	0.648561	0.323126	14.916903	6.712924
Asturias, Spain	74	74	1.0000	0.0022	0.623602	0.312884	14.342836	6.493595
Stuttgart, Germany	118	117	0.9999	0.0011	0.65584	0.326732	15.084311	6.787260
Macedonia	101	97	0.999	0.0016	0.652114	0.325396	14.998614	6.757760
Asturias from Oviedo, Spain	178	172	0.9996	0.0007	0.627025	0.312191	14.42157	6.488502
Budapest, Hungary	100	100	1.0000	0.0014	0.691524	0.344197	15.905051	7.148117
Han, Beijing, China	200	199	0.9999	0.0005	0.682751	0.338432	15.703266	7.034669
Han, Xuanwei, China	145	200	0.9967	0.0014	0.684903	0.340053	15.752778	7.065980
Tamil, Southern India, India	126	126	1.0000	0.0010	0.68159	0.338809	15.676571	7.038819
Han, Beijing China	46	46	1.0000	0.0045	0.67259	0.338961	15.469565	7.024080
Dai, Xishuangbanna, China	50	47	0.9976	0.0046	0.661899	0.333251	15.223673	6.907996
Han, Southern China, China	30	29	0.9977	0.0094	0.621389	0.317904	14.291954	6.572771
Tokyo, Japan	59	58	0.9994	0.0033	0.655579	0.329244	15.078317	6.828833
Malay, Singapore	104	104	1.0000	0.0013	0.698185	0.347244	16.058252	7.211892
Indian, Singapore	45	45	1.0000	0.0047	0.690382	0.347694	15.878788	7.204399
Phillipines	169	169	1.0000	0.0006	0.653708	0.324941	15.035292	6.753129
Iraq	124	123	0.9999	0.0010	0.689888	0.342794	15.867427	7.121462
Han, Chengdu China	100	100	1.0000	0.0014	0.672499	0.335136	15.467475	6.959926
Melanesian, East Timor	100	97	0.9994	0.0015	0.678876	0.338173	15.614141	7.023005
Minnan Han, Shantou, China	108	105	0.9995	0.0014	0.628192	0.313813	14.448425	6.517944
South Korea	300	206	0.9999	0.0003	0.646508	0.320753	14.869677	6.669149
Bai, Yunnan, China	101	98	0.9992	0.0016	0.682996	0.340104	15.708911	7.063231
Dai, Xishuangbanna, China	42	42	1.0000	0.0052	0.443519	0.229036	10.200929	4.743893
Yoruba, Nigeria	81	78	0.9991	0.0021	0.555864	0.280193	12.784877	5.816323
Masai, Kenya	100	62	0.9844	0.0046	0.649846	0.324346	14.946465	6.735839
Luhya, Kenya	44	37	0.9905	0.0075	0.548902	0.279643	12.624736	5.793568
Xhosa, South Africa	114	98	0.9946	0.0029	0.554815	0.27875	12.760751	5.790148
Bolivian Mestizo, Bolivia	44	43	0.9989	0.0051	0.603272	0.305865	13.875264	6.336936
Bolivian Native American, Bolivia	56	56	1.0000	0.0034	0.580096	0.293304	13.342208	6.082271
São Gabriel de Cachoeira, Brazil	61	58	0.9984	0.0033	0.602115	0.303446	13.848634	6.294348
Admixed, Rio de Janeiro, Brazil	123	123	1.0000	0.001	0.670387	0.333543	15.418899	6.929189
Admixed, São Paulo, Brazil	120	120	1.0000	0.0011	0.684289	0.340218	15.738655	7.067603
Costa Rican Mestizo, Costa Rica	166	153	0.9990	0.0008	0.680223	0.337555	15.645126	7.015169
Panama	100	100	1.0000	0.0014	0.720782	0.358131	16.57798	7.437507
Hispanic American, USA	403	399	0.9999	0.0002	0.684188	0.338323	15.736331	7.035528
Hispanic American, Illinois, USA	78	78	1.0000	0.0021	0.694494	0.346534	15.97336	7.192964
Athapaskan, Central Alaska, USA	152	128	0.9976	0.0011	0.68318	0.339134	15.71314	7.047283
Inupiat, North Alaska, USA	148	107	0.9933	0.002	0.648209	0.322584	14.908807	6.70314
Yupik,Western Alaska, USA	141	118	0.9972	0.0013	0.638095	0.31788	14.67619	6.605006
Mexican, Los Angeles, USA	34	33	0.9982	0.0077	0.640394	0.325893	14.729055	6.743211
Catamarca, Argentina	29	29	1.0000	0.0091	0.659135	0.33668	15.160099	6.959475
Chubut, Argentina	30	30	1.0000	0.0086	0.614293	0.314447	14.128736	6.501262
Cordova, Argentina	31	31	1.0000	0.0082	0.649556	0.331273	14.939785	6.850703
Entre Rios, Argentina	29	29	1.0000	0.0091	0.675841	0.344828	15.544335	7.127942
Jujuy, Argentina	50	50	1.0000	0.004	0.687702	0.345658	15.817143	7.165218
La Pampa, Argentina	30	30	1.0000	0.0086	0.649475	0.331588	14.937931	6.855765
San Luis, Argentina	28	28	1.0000	0.0095	0.657925	0.336505	15.132275	6.954129
Tucumán, Argentina	30	29	0.9977	0.0094	0.70075	0.356566	16.117241	7.372339
Basque, Cantabria, Spain	105	99	0.9987	0.0016	0.466499	0.236871	10.729487	4.919499
Cantabria, Spain	98	98	1.0000	0.0015	0.627549	0.313786	14.433621	6.516259
Gelao, China	234	216	0.9993	0.0005	0.67899	0.336422	15.616779	6.993793
Mongolian, Horgin, China	297	276	0.9987	0.0007	0.685703	0.339317	15.77118	7.055108
Yakut, Russia	21	13	0.8857	0.0604	0.271429	0.149286	6.242857	3.076195
Adygei, Russia	17	17	1.0000	0.0202	0.650895	0.341082	14.970588	7.014532
Khant, Russia	9	8	0.9722	0.064	0.574879	0.321108	13.222222	1952-06-01
Zhuang, China	266	243	0.9993	0.0004	0.665935	0.33008	15.316499	6.862556
Tibet	248	225	0.9991	0.0005	0.640331	0.318035	14.727602	6.611812
For these Chachapoyan subgroups* , datasets from this study and Barbieri et al. 2017 were merged

## Sheet: S11B Table
Table S11B. Diversity indices for 17 Y-STRs. Non-native American haplotypes excluded in the study populations
Population	N	A	h	SDh	Hd loci	SD Hd loci	MNPD	SDMNPD
Chachapoya*	18	17	0.9935	0.021	0.504037	0.272045	8.568627	4.136993		A	Unique haplotypes
Chillao*	34	28	0.9893	0.0095	0.480654	0.253537	8.171123	3.876866		h	Haplotype diversity
Corobamba*	9	9	1.0000	0.0524	0.496732	0.285275	8.444444	4.279252		Hd loci	Average haplotype diversity over loci
Leymebamba*	12	11	0.9848	0.0403	0.508913	0.282774	8.651515	4.272346		MNPD	Mean number of pairwise differences
Rodríguez de Mendoza	3	3	1.0000	0.2722	0.490196	0.377189	8.333333	5.191573
Chachapoyas pooled, Peru**	76	60	0.9926	0.0037	0.497647	0.257703	8.460000	3.953139
La Jalca, Peru*	26	18	0.9600	0.0228	0.433484	0.232675	7.369231	3.551085
Pomacochas, Peru	17	16	0.9926	0.0230	0.476211	0.259030	8.095588	3.936033
Jívaro, Peru	23	16	0.9130	0.0525	0.411532	0.223019	6.996047	3.400002
Huancas, Peru	16	8	0.8583	0.0626	0.421569	0.232521	7.166667	3.529937
Cajamarca, Peru	11	10	0.9818	0.0463	0.443850	0.251368	7.545455	3.790116
Wayku, Peru	8	7	0.9643	0.0772	0.399160	0.237171	6.785714	3.542804
Upper Bavaria, Germany	200	195	0.9997	0.0005	0.646547	0.326426	10.991307	5.015005
Galicia, Spain	46	46	1.0000	0.0045	0.669508	0.342736	11.381643	5.249228
Barcelona, Spain	78	77	0.9997	0.0021	0.602025	0.307552	10.234432	4.718244
Aragon, Spain	200	195	0.9997	0.0005	0.598014	0.303391	10.166231	4.661094
Asturias, Spain	74	73	0.9996	0.0023	0.615458	0.314182	10.462792	4.819345
Han, Beijing, China	200	198	0.9999	0.0005	0.671312	0.338177	11.412312	5.195551
Han, Xuanwei, China	145	109	0.9951	0.0016	0.678229	0.342063	11.529885	5.253471
Dai, Xishuangbanna, China	50	44	0.9943	0.0055	0.643890	0.329829	10.946122	5.053201
Tokyo, Japan	59	58	0.9994	0.0033	0.629353	0.321885	10.699006	4.934332
Malay, Singapore	104	104	1.0000	0.0013	0.684872	0.346104	11.642830	3129-05-01
Phillipines	169	166	0.9998	0.0007	0.629900	0.318798	10.708298	4.897002
Han, Chengdu China	100	100	1.0000	0.0014	0.658431	0.333625	11.193333	5.120969
Melanesian, East Timor	100	93	0.9986	0.0017	0.666940	0.337681	11.337980	5.183234
Minnan Han, Shantou, China	108	99	0.9981	0.0017	0.624336	0.317148	10.613707	4.868689
South Korea	300	288	0.9997	0.0003	0.629510	0.317847	10.701672	4.884666
Bai, Yunnan, China	101	93	0.9978	0.0020	0.684811	0.346168	11.641782	5.313602
Yoruba, Nigeria	81	78	0.9991	0.0021	0.518936	0.267687	8.821914	4.106955
Masai, Kenya	100	58	0.9822	0.0048	0.622365	0.316430	10.580202	4.857002
Luhya, Kenya	44	35	0.9831	0.0109	0.498570	0.260536	8.475687	3.989243
Xhosa, South Africa	114	82	0.9842	0.0058	0.511603	0.263288	8.697252	4.042137
Bolivian Mestizo, Bolivia	44	43	0.9989	0.0051	0.604092	0.311495	10.269556	4.769736
Bolivian Native American, Bolivia	56	56	1.0000	0.0034	0.546371	0.282292	9.288312	4.326540
São Gabriel de Cachoeira, Brazil	61	52	0.9896	0.0066	0.590357	0.303004	10.036066	4.645345
Admixed, Rio de Janeiro, Brazil	123	121	0.9997	0.0011	0.651128	0.329563	11.069172	5.060336
Admixed, Säo Paulo, Brazil	120	119	0.9999	0.0011	0.660595	0.334132	11.230112	5.130309
Costa Rican Mestizo, Costa Rica	166	150	0.9987	0.0009	0.669403	0.337593	11.379847	5.185626
Panama	100	100	1.0000	0.0014	0.710125	0.358265	12.072121	5.499215
Hispanic American, USA	403	392	0.9999	0.0002	0.669093	0.336336	11.374579	5.169596
Hispanic American, Illinois, USA	78	78	1.0000	0.0021	0.679830	0.344745	11.557110	5.288919
Athapaskan, Central Alaska, USA	152	121	0.9968	0.0012	0.675389	0.340613	11.481614	5.231488
Inupiat, North Alaska, USA	148	96	0.9867	0.0033	0.621476	0.315044	10.565085	4.838594
Yupik,Western Alaska, USA	141	102	0.9930	0.0020	0.624793	0.316720	10.621479	4.864047
Mexican, Los Angeles, USA	34	33	0.9982	0.0077	0.620111	0.321327	10.541889	4.913865
Catamarca, Argentina	29	29	1.0000	0.0091	0.637496	0.331439	10.837438	5.063386
Chubut, Argentina	30	30	1.0000	0.0086	0.602434	0.313959	10.241379	4.797364
Cordova, Argentina	31	31	1.0000	0.0082	0.635547	0.329755	10.804301	5.039917
Entre Rios, Argentina	29	29	1.0000	0.0091	0.655897	0.340422	11.150246	5.200666
Jujuy, Argentina	50	50	1.0000	0.0040	0.686963	0.350558	11.678367	5.370847
La Pampa, Argentina	30	30	1.0000	0.0086	0.623394	0.324182	10.597701	4.953629
San Luis, Argentina	28	28	1.0000	0.0095	0.637877	0.332034	10.843915	5.071209
Tucumán, Argentina	30	29	0.9977	0.0094	0.681812	0.352667	11.590805	5.389050
Basque, Cantabria, Spain	105	85	0.9951	0.0022	0.442933	0.230699	7.529853	3.541266
Cantabria, Spain	98	98	1.0000	0.0015	0.615883	0.313400	10.470019	4.810306
Gelao, China	234	201	0.9984	0.0006	0.665454	0.335170	11.312718	5.150030
Mongolian, Horgin, China	297	259	0.9971	0.0011	0.675226	0.339518	11.478842	5.217680
Yakut, Russia	21	9	0.8000	0.0776	0.262745	0.149986	4.466667	2.283786
Adygei, Russia	17	17	1.0000	0.0202	0.638408	0.340279	10.852941	5.171601
Khant, Russia	9	8	0.9722	0.0640	0.542484	0.309579	9.222222	4.644330
Zhuang, China	266	239	0.9991	0.0004	0.655596	0.330338	11.145127	5.076241
Tibet	248	207	0.9980	0.0007	0.620405	0.313736	10.546885	4.820882
Yanesha, High Selva, Peru	55	44	0.9886	0.0067	0.552149	0.285158	9.386532	4.370207
Yanesha, Intermediate Selva, Peru	56	32	0.9695	0.0093	0.522422	0.270779	8.881169	4.150045
Shipibo, Peru	22	15	0.9264	0.0457	0.325185	0.180683	5.528139	2.752969
Cashibo, Peru	28	12	0.8598	0.0419	0.234827	0.134411	3.992063	2.051860
Huambisa, Peru	13	12	0.9872	0.0354	0.450226	0.250798	7.653846	3.794709
Ashaninka, Peru	7	6	0.9524	0.0955	0.372549	0.227513	6.333333	3.380275
Aymara, Bolivia	59	44	0.9883	0.0057	0.480490	0.250394	8.168323	3.838230
Quechua, Bolivia	55	44	0.9879	0.0073	0.534205	0.276530	9.081481	4.237947
Jivaroan, Peru	2	2	1.0000	0.5000	0.058824	0.080448	1.000000	0.969842
Kichwa, Ecuador	42	22	0.9535	0.0155	0.538430	0.280087	9.153310	4.287776
Waorani, Ecuador	40	6	0.6282	0.0630	0.359351	0.193620	6.108974	2.962998
Guambiano, Colombia	23	16	0.9644	0.0224	0.476401	0.255044	8.098814	3.888531
Chibcha, Colombia	5	4	0.9000	0.1610	0.517647	0.330418	8.800000	4.820826
Embera, Colombia	25	14	0.9300	0.0304	0.537255	0.284054	9.133333	4.334267
Záparo, Loreto, Peru	5	5	1.0000	0.1265	0.517647	0.330418	8.800000	4.820826
Quechua, Chumbivilcas, Cuzco	10	10	1.0000	0.0447	0.396078	0.228850	6.733333	3.442002
Aymara, Puno, Peru	3	3	1.0000	0.2722	0.411765	0.320890	7.000000	4.413528
Quechua, Chuquibamba, Arequipa, Peru	16	16	1.0000	0.0221	0.456373	0.250049	7.758333	3.796269
Quechua, Huanca, Junin, Peru	13	13	1.0000	0.0302	0.463047	0.257355	7.871795	3.894013
Shipibo, Ucayali, Peru	21	17	0.9714	0.0258	0.391877	0.214213	6.661905	3.262716
Chimané, Bolivia	10	3	0.3778	0.1813	0.103268	0.073415	1.755556	1.101390
Yuracaré, Bolivia	7	4	0.7143	0.1809	0.226891	0.146691	3.857143	2.176956
Ignaciano, Bolivia	6	6	1.0000	0.0962	0.568627	0.345744	9.666667	5.102846
Trinitario, Bolivia	36	24	0.9762	0.0114	0.561438	0.292345	9.544444	4.471977
Mojeño, Bolivia	10	7	0.9111	0.0773	0.488889	0.277572	8.311111	4.175924
Wayuu, Venezuela	19	18	0.9942	0.0193	0.543860	0.291043	9.245614	4.428952
Bari Boxi, Venezuela	16	5	0.7417	0.0727	0.298039	0.170187	5.066667	2.582830
Mapuche, Argentina	49	29	0.9643	0.0124	0.537604	0.295753	4.838435	2.398128
Toba, Chaco, Argentina	57	45	0.9900	0.0058	0.468745	0.244890	7.968672	3.753399
Wichí, Salta, Argentina	8	7	0.9643	0.0772	0.331933	0.200767	5.642857	2.998032
Toba, Formosa, Argentina	33	22	0.9564	0.0224	0.381392	0.206595	6.102273	2.972361
Pilagá, Formosa, Argentina	65	39	0.9784	0.0070	0.459718	0.244163	6.436058	3.083008
Mbyá Guaraní, Argentina	77	28	0.8725	0.0330	0.455153	0.253888	4.096377	2.061638
Wichi, Formosa, Argentina	37	22	0.9144	0.0357	0.274074	0.154908	4.111111	2.090474
Tehuelche, Argentina	10	10	1.0000	0.0447	0.552941	0.311161	9.400000	4.681902
Tiriyó, Brazil	35	30	0.9866	0.0123	0.496886	0.261215	8.447059	3.994998
Kayapo, Brazil	16	8	0.8833	0.0522	0.452778	0.265643	4.075000	2.133831
Arara, Brazil	20	6	0.7579	0.0645	0.422601	0.230019	7.184211	3.501798
Zo'é, Brazil	25	4	0.2967	0.1150	0.018431	0.021750	0.313333	0.331042
Mapuera, Brazil	5	5	1.0000	0.1265	0.570588	0.361846	9.700000	5.280484
Parakana, Brazil	38	8	0.6373	0.0784	0.085265	0.058823	1.449502	0.899267
Waiãpi Brazil	13	2	0.1538	0.1261	0.009050	0.015109	0.153846	0.227411
Urubu Kapoor, Brazil	27	9	0.6467	0.1017	0.154349	0.094566	2.623932	1.442758
Awa Guaja, Brazil	46	31	0.9604	0.0171	0.152373	0.092167	2.590338	1.410901
Asurini, Brazil	15	6	0.8476	0.0613	0.379272	0.212137	6.447619	3.217076
Gavião, Brazil	18	9	0.9085	0.0391	0.445213	0.242654	7.568627	3.689733
Terena, Brazil	32	18	0.9254	0.0334	0.261148	0.146744	4.439516	2.242433
Yanomami, Brazil	10	7	0.8667	0.1072	0.318954	0.188283	5.422222	2.830975
Karitiana, Brazil	16	5	0.5333	0.1421	0.236275	0.138892	4.016667	2.107361
Ipixuna, Brazil	21	2	0.0952	0.0843	0.005602	0.011335	0.095238	0.172080
Colla, Tucumán, Argentina	14	8	0.9121	0.0486	0.604396	0.327617	10.274725	4.964711
Puno Uros, Peru	25	9	0.7633	0.0842	0.427647	0.230164	7.270000	3.511608
Chipaya Uros, Bolivia	8	6	0.9286	0.0844	0.268908	0.166557	4.571429	2.486126
Poopo Uros, Bolivia	4	4	1.0000	0.1768	0.382353	0.266944	6.500000	3.816829
Pampa Aullagas Aymara, Bolivia	13	11	0.9615	0.0496	0.444193	0.247713	7.551282	3.747971
Andamarca Aymara, Bolivia	19	11	0.9298	0.0361	0.446164	0.242391	7.584795	3.688139
Pajchiri Aymara, Bolivia	20	10	0.8842	0.0508	0.407121	0.222321	6.921053	3.384527
Chimu Aymara, Peru	16	13	0.9500	0.0485	0.484314	0.264113	8.233333	4.009979
Desaguadero Aymara, Bolivia	11	10	0.9818	0.0463	0.451337	0.255257	7.672727	3.848832
Santa Rosa de Yanque Aymara, Peru	18	16	0.9869	0.0229	0.469050	0.254567	7.973856	3.871020
Santa Ana Aymara, Bolivia	11	7	0.8909	0.0740	0.511230	0.286356	8.690909	4.318336
Villa Molino Aymara, Bolivia	7	6	0.9524	0.0955	0.372549	0.227513	6.333333	3.380275
Apurimac Quechua, Peru	10	8	0.9556	0.0594	0.416993	0.239836	7.088889	3.607496
Cajamarca Quechua, Peru	19	17	0.9825	0.0259	0.487444	0.262956	8.286550	4.001270
Capachica Quechua, Peru	15	12	0.9429	0.0542	0.447619	0.246729	7.609524	3.742216
Cusco Quechua, Peru	36	28	0.9841	0.0107	0.476190	0.250960	8.095238	3.838715
Huacavelica Quechua, Peru	26	23	0.9877	0.0156	0.462443	0.246898	7.861538	3.768269
Potosí Quechua, Bolivia	29	24	0.9877	0.0120	0.453057	0.241322	7.701970	3.686195
Taquile Quechua, Peru	35	14	0.8605	0.0470	0.329412	0.179705	5.600000	2.747965
Quinua Quechua, Peru	10	8	0.9556	0.0594	0.533333	0.300881	9.066667	4.527046
Amantaní Quechua, Peru	25	18	0.9733	0.0179	0.411373	0.222155	6.993333	3.389340
Machiguenga Arawak, Peru	11	11	1.0000	0.0388	0.358289	0.206877	6.090909	3.118468
Yanesha Arawak, Peru	18	12	0.9346	0.0409	0.475971	0.258025	8.091503	3.923640
Colla, Argentina	29	16	0.9532	0.0186	0.629817	0.327690	10.706897	5.006091
Toba, Argentina	49	34	0.9779	0.0099	0.465286	0.243900	7.909864	3.736145
Itza, Guatemala	51	26	0.9592	0.0114	0.530888	0.275314	9.025098	4.218144
Yucatán, Mexico	62	57	0.9968	0.0038	0.552555	0.284791	9.393443	4.366292
Cakchikel, Guatemala	40	36	0.9949	0.0069	0.546078	0.284115	9.283333	4.348441
Quiché, Guatemala	20	20	1.0000	0.0158	0.507740	0.272319	8.631579	4.146244
For these Chachapoyan subunits* , datasets from this study and Barbieri et al. 2017 were merged
