# Supplementary material for: Genetic assessment reveals no population substructure and divergent regional and sex-specific histories in the Chachapoyas from northeast Peru
Source: PLoS One. 2020 Dec 31;15(12):e0244497. doi: 10.1371/journal.pone.0244497 (PMC7774974; doi:10.1371/journal.pone.0244497)
Supplement: S12 Table — (A) 23 Y-STRs when the Chachapoyan subgroups are not pooled. (B) 17 Y-STRs when the Chachapoyan subgroups are pooled. (XLSX) [file pone.0244497.s020.xlsx]

## Sheet: S12A Table
S11a Table. Y-chromosome ΦST distances for 23 STRs. Non-Native American haplotypes are excluded. The Chachapoyan subgroups are not pooled.
Population	N	1	2	3	4	5	6	7	8	9	10	11	12	13	14	15	16	17	18	19	20	21	22	23	24	25	26	27	28	29	30	31	32	33	34	35	36	37	38	39	40	41	42	43	44	45	46	47	48
Chillao*	34
Rodríguez de Mendoza	3	0.00850							Non-significant
Corobamba*	9	0.02782	0					For these Chachapoyan subgroups*, datasets from this study and Barbieri et al. 2017 were merged
Pomacochas	17	0.09325	0.03541	0
Chachapoya*	18	0.00715	0	0.02019	0.07349
La Jalca*	26	0.07622	0.01932	0.06316	0.09249	0.06469
Leymebamba*	12	0.02022	0	0.01214	0.07467	0.00088	0.07015
Huancas, Peru	16	0.07526	0.07986	0	0.07186	0.06484	0.15918	0.04982
Jívaro, Peru	23	0.21023	0.16236	0.19012	0.18097	0.20427	0.23793	0.21994	0.22237
Cajamarca, Peru	11	0.09043	0	0.04907	0.08743	0.03712	0.14419	0.04331	0.09057	0.19720
Wayku, Peru	8	0.18407	0.12872	0.10914	0.13167	0.16135	0.22218	0.18362	0.15305	0.14757	0.10584
Upper Bavaria, Germany	200	0.16551	0.11150	0.11612	0.13034	0.14766	0.14392	0.12838	0.16709	0.22848	0.17515	0.20953
Central Poland, Poland	102	0.18238	0.13088	0.14152	0.16396	0.16085	0.17690	0.14767	0.18660	0.26234	0.19187	0.24105	0.03433
Zürich, Switzerland	150	0.19299	0.14221	0.14224	0.14890	0.17858	0.16456	0.15878	0.19899	0.24794	0.20376	0.23440	0.00863	0.08297
Central Portugal, Portugal	83	0.18846	0.13674	0.13426	0.13678	0.17038	0.16972	0.14471	0.19688	0.25462	0.19288	0.24513	0.01495	0.08017	0.01062
North Portugal, Portugal	85	0.19203	0.15193	0.13943	0.14535	0.17561	0.16852	0.16193	0.20340	0.25067	0.20677	0.23869	0.01030	0.07744	0.00455	0.00243
South Portugal, Portugal	80	0.19748	0.15091	0.14451	0.14861	0.17598	0.17666	0.16279	0.20012	0.26197	0.20857	0.24536	0.01177	0.07856	0.00685	0.00221	0
Reutte, Austria	29	0.18048	0.08378	0.12322	0.13372	0.14910	0.15168	0.12280	0.18430	0.26799	0.17337	0.22217	0	0.02792	0.01866	0.02212	0.02127	0.02246
Milano, Italy	70	0.16461	0.10069	0.10679	0.11798	0.14589	0.14989	0.12184	0.16394	0.22629	0.16514	0.19636	0.00774	0.06710	0.00962	0.00930	0.00944	0.01174	0.00863
Tuscany, Italy	59	0.21473	0.17040	0.15069	0.15803	0.19304	0.19292	0.17529	0.21015	0.27878	0.22860	0.26109	0.02431	0.10349	0.01440	0.01366	0.00674	0.00013	0.04040	0.01393
United Kingdom	47	0.26634	0.23840	0.21049	0.21861	0.24733	0.23914	0.23378	0.27334	0.33335	0.29447	0.32776	0.03577	0.11270	0.02317	0.03014	0.01665	0.01247	0.06522	0.05266	0.01724
Vilnius, Lithuania	84	0.19469	0.13756	0.14906	0.16369	0.16856	0.19466	0.15311	0.19440	0.25714	0.18865	0.23733	0.04753	0.02649	0.08570	0.08319	0.08455	0.08485	0.03602	0.07117	0.11349	0.12423
Zagreb, Croatia	114	0.17377	0.13619	0.13269	0.15088	0.16595	0.17495	0.13886	0.18020	0.25317	0.19150	0.24493	0.03618	0.04690	0.06280	0.05012	0.05781	0.06335	0.03107	0.04230	0.07849	0.09965	0.04860
Basel, Switzerland	138	0.14356	0.08023	0.10970	0.11253	0.12628	0.13933	0.10656	0.15958	0.20737	0.14775	0.18689	0.03645	0.07543	0.04784	0.03770	0.04900	0.05052	0.01965	0.01608	0.05946	0.11084	0.07079	0.04906
Leipzig, Germany	303	0.15892	0.10935	0.11641	0.13129	0.14518	0.14094	0.12648	0.16698	0.22462	0.17411	0.21353	0	0.02530	0.01541	0.02122	0.01535	0.01776	0.00110	0.01183	0.03085	0.04171	0.04127	0.03276	0.03963
Ljubljana, Slovenia	104	0.15424	0.10924	0.11808	0.13587	0.14145	0.15619	0.11936	0.16247	0.23596	0.16797	0.22065	0.01723	0.03059	0.04299	0.03627	0.03838	0.04462	0.00851	0.01913	0.05792	0.08710	0.03653	0.00495	0.02557	0.01422
Greece	109	0.15264	0.09217	0.10521	0.11399	0.13500	0.14945	0.10765	0.15624	0.22508	0.15181	0.20800	0.02373	0.06218	0.03859	0.02586	0.03465	0.03761	0.01143	0.00768	0.04420	0.09260	0.06001	0.02458	0.00827	0.02664	0.00831
Uppsala, Sweden	135	0.18769	0.12196	0.15283	0.16560	0.17784	0.16861	0.15349	0.20147	0.23785	0.18756	0.21858	0.03082	0.07501	0.03577	0.05997	0.05707	0.06606	0.03004	0.03910	0.08294	0.10321	0.07597	0.08008	0.04583	0.03216	0.05230	0.05187
Madrid, Spain	126	0.20501	0.16017	0.15293	0.16013	0.18758	0.17907	0.17029	0.21521	0.27152	0.22135	0.26387	0.01999	0.09214	0.01246	0.00810	0.00224	0	0.03197	0.02253	0.00545	0.00988	0.10028	0.07398	0.06655	0.02718	0.05634	0.05060	0.07729
Netherlands	2085	0.19619	0.15833	0.15542	0.16477	0.18852	0.16934	0.17114	0.20984	0.25419	0.22217	0.24971	0.01429	0.08869	0.00123	0.01711	0.00712	0.00946	0.02786	0.01959	0.01502	0.01595	0.09791	0.07583	0.06577	0.02131	0.05651	0.05484	0.04444	0.01142
Galicia, Spain	46	0.18005	0.12463	0.12399	0.13010	0.16128	0.16383	0.13993	0.18831	0.25856	0.19565	0.23128	0.01012	0.07829	0.00524	0.00305	0	0	0.01105	0.00344	0.00198	0.02383	0.07975	0.05564	0.03308	0.01643	0.03328	0.02204	0.05837	0.00084	0.00876
Barcelona, Spain	78	0.21702	0.18202	0.16340	0.17016	0.20131	0.19284	0.18155	0.22987	0.29282	0.24223	0.28164	0.02613	0.10292	0.01425	0.01095	0.00388	0.00098	0.04136	0.02495	0.00158	0.00726	0.10823	0.08078	0.07065	0.03275	0.06105	0.05364	0.08676	0	0.01402	0
Northeast Italy, Italy	335	0.16378	0.11682	0.11668	0.12086	0.15217	0.14843	0.13104	0.17197	0.22212	0.18030	0.21024	0.00875	0.06731	0.00665	0.00521	0.00600	0.00696	0.01079	0	0.01252	0.03687	0.07023	0.04361	0.02440	0.01390	0.02637	0.01850	0.04106	0.01506	0.01409	0.00016	0.01541
Estonia	125	0.20711	0.14679	0.15603	0.16644	0.18053	0.20056	0.16412	0.20069	0.24661	0.18987	0.22993	0.05691	0.06585	0.08166	0.08773	0.09035	0.08906	0.05593	0.07617	0.11803	0.13340	0.01841	0.07552	0.07346	0.05559	0.06295	0.06898	0.05390	0.10553	0.09549	0.08793	0.11494	0.07504
Southern England, England	114	0.22548	0.18157	0.17353	0.18105	0.21013	0.19175	0.19112	0.23050	0.27997	0.24901	0.27530	0.02223	0.10464	0.00791	0.01930	0.00824	0.00566	0.04049	0.02899	0.00823	0.00255	0.11109	0.08700	0.08150	0.02980	0.07108	0.06694	0.07303	0.00570	0.00371	0.00944	0.00744	0.02144	0.11025
Central England, England	81	0.21222	0.17123	0.16251	0.17420	0.19945	0.18201	0.18065	0.22513	0.27935	0.24342	0.27305	0.01800	0.09339	0.00531	0.01481	0.00368	0.00408	0.03914	0.02489	0.01127	0.00100	0.10119	0.07873	0.07556	0.02287	0.06182	0.06163	0.06484	0.00507	0.00215	0.00538	0.00277	0.01723	0.10284	0
Hungary	41	0.16676	0.10736	0.11369	0.13422	0.14629	0.16337	0.12528	0.17366	0.24532	0.17304	0.21613	0	0.02551	0.01579	0.00958	0.01026	0.01219	0	0.00230	0.02244	0.04397	0.03740	0.01985	0.02425	0	0.00402	0.01201	0.03600	0.02184	0.01974	0.00833	0.02636	0.00522	0.05510	0.02863	0.02204
Wales	118	0.30872	0.29459	0.25456	0.25274	0.29511	0.27658	0.28317	0.31144	0.35832	0.33580	0.36656	0.07518	0.17292	0.05077	0.05618	0.04456	0.03765	0.11999	0.08659	0.03826	0.00728	0.17821	0.13965	0.15315	0.08297	0.13290	0.12960	0.15395	0.03274	0.04440	0.05396	0.02319	0.06485	0.17656	0.02595	0.02566	0.09143
Antwerp, Belgium	206	0.19904	0.16110	0.15247	0.16312	0.18768	0.17245	0.16744	0.20798	0.26209	0.22176	0.25118	0.01200	0.08598	0.00165	0.01078	0.00208	0.00330	0.02525	0.01613	0.00866	0.00947	0.09448	0.06935	0.06287	0.01850	0.05159	0.04918	0.05412	0.00532	0.00087	0.00280	0.00571	0.01137	0.09692	0.00004	0	0.01631	0.03561
Bohemia, Zechia	114	0.16055	0.10511	0.11837	0.13262	0.14673	0.15272	0.12454	0.16584	0.23718	0.17230	0.21715	0.00122	0.02365	0.01868	0.02032	0.01986	0.02258	0	0.01159	0.03749	0.05324	0.03888	0.02888	0.03313	0	0.00971	0.01951	0.02919	0.03249	0.02571	0.01868	0.03816	0.01323	0.05441	0.03956	0.03242	0	0.09913	0.02364
Aragon, Spain	200	0.21639	0.18188	0.16301	0.16990	0.19891	0.19084	0.18518	0.22079	0.27803	0.23655	0.27286	0.02541	0.10226	0.01460	0.01212	0.00434	0.00015	0.04396	0.02712	0.00433	0.00613	0.10936	0.08053	0.07573	0.03381	0.06470	0.05832	0.08784	0	0.01431	0.00499	0	0.01961	0.11333	0.00624	0.00433	0.02910	0.02241	0.00667	0.04132
Croatia	125	0.16460	0.13174	0.13186	0.15387	0.16168	0.17886	0.13740	0.17688	0.24893	0.18734	0.23445	0.03608	0.05894	0.05458	0.04808	0.05166	0.05798	0.03372	0.03855	0.06831	0.09012	0.05516	0.00344	0.04492	0.03411	0.00762	0.02534	0.07075	0.06584	0.06665	0.04656	0.07138	0.03874	0.07524	0.07875	0.07061	0.01960	0.12964	0.06122	0.02880	0.07321
Asturias, Spain	74	0.21303	0.17421	0.15544	0.16175	0.19478	0.18703	0.17597	0.21310	0.27194	0.22831	0.25885	0.02246	0.10499	0.01019	0.00786	0.00023	0	0.03860	0.01591	0	0.01205	0.10849	0.07851	0.06212	0.03119	0.05749	0.04784	0.08027	0	0.01168	0.00074	0	0.01113	0.11385	0.00579	0.00394	0.02586	0.02778	0.00378	0.03679	0	0.06716
Stuttgart, Germany	118	0.18842	0.13370	0.13088	0.14050	0.16863	0.16474	0.14550	0.18177	0.25233	0.19648	0.23001	0.01463	0.08153	0.01170	0.01398	0.01126	0.00720	0.02067	0.01133	0.00627	0.03089	0.08966	0.06702	0.04443	0.02247	0.04473	0.03463	0.05547	0.01140	0.01466	0.00312	0.01320	0.00993	0.09286	0.01650	0.01547	0.01543	0.06046	0.01102	0.02524	0.01505	0.06033	0.00968
Macedonia	101	0.17707	0.11285	0.12620	0.13740	0.15714	0.17440	0.12601	0.17147	0.24370	0.16685	0.22462	0.04144	0.06550	0.06461	0.05250	0.06483	0.06674	0.02631	0.03020	0.07348	0.12541	0.07069	0.02736	0.02684	0.04209	0.01701	0.00996	0.06952	0.07919	0.08200	0.05495	0.08794	0.04316	0.08451	0.09794	0.09525	0.02802	0.16386	0.07719	0.03270	0.08814	0.03427	0.08078	0.05907
Asturias from Oviedo, Spain	178	0.19300	0.15419	0.13708	0.14958	0.17719	0.16704	0.16095	0.19719	0.25703	0.21178	0.24763	0.02026	0.09287	0.01243	0.01011	0.00494	0.00031	0.03297	0.01712	0.00350	0.01316	0.09717	0.07155	0.06082	0.02762	0.05388	0.04567	0.07678	0	0.01299	0.00120	0.00087	0.01386	0.10290	0.00740	0.00553	0.02229	0.03565	0.00666	0.03418	0.00097	0.06351	0	0.01134	0.07684
Budapest, Hungary	100	0.15267	0.09063	0.11032	0.12673	0.13618	0.14198	0.11852	0.16438	0.22181	0.15106	0.19615	0.00833	0.03577	0.02583	0.02493	0.02787	0.03272	0.00264	0.00887	0.04742	0.07684	0.04332	0.02426	0.01273	0.00841	0.00505	0.00928	0.02122	0.04700	0.03754	0.02526	0.05399	0.01473	0.05185	0.05764	0.04939	0	0.12474	0.03766	0.00423	0.05563	0.02254	0.04911	0.03234	0.02264	0.04512
Han, Beijing, China	200	0.17282	0.11420	0.14172	0.14017	0.15694	0.16516	0.13780	0.18971	0.21864	0.14625	0.17950	0.08179	0.12904	0.08657	0.08377	0.09322	0.09703	0.07298	0.06081	0.10987	0.15708	0.11095	0.11265	0.04973	0.08859	0.08519	0.06121	0.08168	0.11592	0.10929	0.07958	0.11763	0.07212	0.09972	0.12555	0.11879	0.08183	0.19049	0.10428	0.08233	0.12046	0.10233	0.10569	0.09306	0.09330	0.10777	0.06032
Han, Xuanwei, China	145	0.17706	0.11006	0.13516	0.13428	0.15869	0.16390	0.14150	0.18980	0.20536	0.14766	0.17130	0.09389	0.14746	0.09464	0.09306	0.10102	0.10792	0.08764	0.07280	0.12077	0.16602	0.12705	0.12944	0.06366	0.10222	0.10473	0.07644	0.09021	0.12468	0.11689	0.08975	0.12715	0.08367	0.10630	0.13246	0.12552	0.09551	0.19854	0.11353	0.09706	0.12914	0.11857	0.11509	0.10609	0.10892	0.11843	0.07563	0.00809
Tamil, Southern India, India	126	0.14708	0.10547	0.11169	0.12565	0.12965	0.15505	0.11722	0.15936	0.22407	0.15534	0.19169	0.04562	0.05213	0.07124	0.06277	0.06722	0.06525	0.03098	0.03658	0.07662	0.11968	0.04877	0.05304	0.02348	0.04123	0.03060	0.03279	0.07120	0.08876	0.08775	0.05435	0.08984	0.04536	0.06960	0.10212	0.09353	0.03012	0.17074	0.08105	0.03816	0.09474	0.04992	0.08502	0.06702	0.05136	0.08027	0.02688	0.06007
Han, Beijing China	46	0.20011	0.13090	0.15505	0.15607	0.17866	0.18792	0.15523	0.21314	0.25377	0.16633	0.20390	0.09238	0.15498	0.09130	0.08585	0.10097	0.10462	0.08325	0.06555	0.12006	0.17470	0.13016	0.12432	0.05251	0.10137	0.09704	0.06632	0.09134	0.12148	0.11504	0.08416	0.12504	0.07629	0.11105	0.13499	0.12792	0.09238	0.21017	0.11203	0.09484	0.12762	0.11180	0.11252	0.10069	0.10340	0.11341	0.06957	0
Dai, Xishuangbanna, China	50	0.18715	0.12732	0.15297	0.16290	0.16915	0.18695	0.14690	0.21068	0.25357	0.15895	0.20197	0.11205	0.16366	0.11247	0.10250	0.11519	0.12083	0.10140	0.08663	0.14418	0.19360	0.14866	0.13835	0.07061	0.11729	0.11625	0.08404	0.11015	0.14023	0.13398	0.10209	0.14365	0.09602	0.13421	0.15511	0.14479	0.10518	0.23042	0.12887	0.11085	0.14661	0.13297	0.13416	0.12469	0.11828	0.13470	0.08476	0.03567
Han, Southern China, China	30	0.24567	0.18882	0.20336	0.19630	0.22133	0.23337	0.20019	0.26634	0.32381	0.22913	0.27437	0.12452	0.18617	0.12696	0.11460	0.12920	0.13762	0.11294	0.10082	0.15866	0.21198	0.16160	0.15671	0.07555	0.13387	0.12848	0.09350	0.12551	0.15403	0.14471	0.10834	0.15969	0.10526	0.14580	0.16972	0.16325	0.12824	0.25685	0.14469	0.12445	0.15979	0.14023	0.14738	0.13409	0.13716	0.14583	0.09848	0.02592
Tokyo, Japan	59	0.19738	0.11646	0.15712	0.15401	0.17109	0.18997	0.15638	0.21732	0.26228	0.16497	0.21078	0.10499	0.13428	0.11803	0.10194	0.12162	0.12700	0.08668	0.08295	0.14342	0.19532	0.13031	0.12463	0.05949	0.10918	0.09606	0.07728	0.11126	0.13580	0.13955	0.10469	0.14613	0.09505	0.13211	0.15945	0.15485	0.09782	0.23947	0.13535	0.09955	0.15135	0.11686	0.13868	0.11914	0.09615	0.13459	0.07795	0.06493
Malay, Singapore	104	0.17761	0.10670	0.14090	0.14220	0.15693	0.16471	0.13523	0.19342	0.22239	0.14696	0.17976	0.08316	0.12039	0.09119	0.08798	0.09718	0.10212	0.06515	0.06384	0.12277	0.16709	0.10289	0.10621	0.04629	0.08992	0.08343	0.06024	0.07789	0.11929	0.11546	0.08336	0.12711	0.07505	0.09300	0.13480	0.12875	0.08280	0.20719	0.11169	0.08191	0.12850	0.09833	0.11406	0.10231	0.08395	0.11495	0.05742	0.02022
Indian, Singapore	45	0.16356	0.09585	0.11540	0.12716	0.13467	0.15897	0.12002	0.17175	0.23700	0.16810	0.19637	0.05566	0.07885	0.07570	0.06689	0.07605	0.07348	0.03888	0.03960	0.08796	0.14104	0.07234	0.06806	0.02047	0.05569	0.04465	0.03353	0.07443	0.10091	0.09430	0.06034	0.09856	0.04954	0.07726	0.11109	0.10134	0.04108	0.18896	0.08962	0.05239	0.10361	0.06866	0.09437	0.07087	0.05643	0.09022	0.03624	0.05794
Phillipines	169	0.22096	0.15341	0.18005	0.17542	0.19936	0.19812	0.17673	0.23139	0.25724	0.17994	0.21469	0.10957	0.15998	0.10942	0.11010	0.12282	0.12737	0.09562	0.08725	0.14581	0.18990	0.13483	0.14071	0.07960	0.11708	0.11678	0.09142	0.10344	0.14356	0.13430	0.11252	0.15001	0.09854	0.12004	0.15511	0.15018	0.11683	0.21928	0.13165	0.11048	0.14992	0.12619	0.13386	0.12632	0.11758	0.13648	0.08762	0.02641
Iraq	124	0.14426	0.08427	0.10483	0.11162	0.12849	0.14013	0.10944	0.15856	0.20381	0.14249	0.17734	0.04121	0.07068	0.06255	0.04962	0.05647	0.06043	0.02609	0.02340	0.07084	0.12353	0.07076	0.05387	0.00568	0.04337	0.03101	0.01435	0.05699	0.07759	0.07747	0.04555	0.08480	0.03505	0.07768	0.09521	0.08975	0.02630	0.17136	0.07417	0.03585	0.08816	0.05710	0.07491	0.05686	0.03445	0.07137	0.01609	0.04957
Han, Chengdu China	100	0.18650	0.12404	0.15712	0.15256	0.16933	0.17752	0.14900	0.21072	0.23644	0.17056	0.20180	0.08612	0.14114	0.08743	0.08327	0.09221	0.09716	0.07401	0.06531	0.11251	0.15839	0.11997	0.12151	0.05220	0.09401	0.09326	0.06660	0.08718	0.11378	0.10817	0.07790	0.11549	0.07307	0.10639	0.12539	0.11895	0.08778	0.19523	0.10342	0.08680	0.11989	0.10748	0.10439	0.09745	0.10286	0.10760	0.06786	0.00243
Melanesian, East Timor	100	0.17219	0.09546	0.12577	0.12916	0.15076	0.16382	0.13079	0.17531	0.20941	0.13516	0.16482	0.08961	0.13563	0.09407	0.09551	0.10963	0.11119	0.07741	0.07470	0.13041	0.17804	0.11242	0.11899	0.04941	0.09695	0.09159	0.07436	0.07534	0.12870	0.11922	0.09507	0.13993	0.08282	0.09253	0.14177	0.13568	0.09436	0.22185	0.12081	0.09250	0.14021	0.10496	0.12559	0.10729	0.09569	0.12139	0.06507	0.04184
Minnan Han, Shantou, China	108	0.20049	0.13803	0.17934	0.17255	0.17952	0.19941	0.16209	0.21321	0.25008	0.16528	0.21270	0.12242	0.17272	0.12736	0.12402	0.13692	0.13684	0.11699	0.10106	0.15195	0.20363	0.15447	0.15710	0.08815	0.12801	0.12677	0.10275	0.12226	0.16071	0.14656	0.12364	0.16160	0.11067	0.14087	0.16702	0.16026	0.12494	0.23576	0.14434	0.12045	0.16315	0.14665	0.14937	0.13411	0.13998	0.15168	0.10205	0.01597
South Korea	300	0.19286	0.13421	0.16869	0.16407	0.18222	0.18233	0.16625	0.22426	0.23948	0.17224	0.20367	0.11331	0.15690	0.11701	0.10630	0.12277	0.12410	0.10115	0.09389	0.14360	0.18813	0.14318	0.14244	0.06881	0.12084	0.11627	0.09041	0.11663	0.13650	0.13690	0.10848	0.14415	0.10047	0.13530	0.15412	0.15104	0.11237	0.22141	0.13483	0.11416	0.14659	0.13358	0.13573	0.12016	0.11996	0.13275	0.08988	0.03784
Bai, Yunnan, China	101	0.17335	0.10690	0.14748	0.14476	0.15414	0.17691	0.13976	0.19227	0.22654	0.13633	0.18756	0.10145	0.14252	0.10757	0.09932	0.11117	0.11586	0.08711	0.07987	0.13036	0.18029	0.12666	0.12819	0.06030	0.10621	0.09928	0.07620	0.09685	0.13396	0.12974	0.09590	0.13911	0.08672	0.11570	0.15145	0.14428	0.09794	0.22118	0.12760	0.09482	0.14289	0.11717	0.12948	0.11315	0.10413	0.12965	0.07306	0.01580
Dai, Xishuangbanna, China	42	0.30991	0.30094	0.31454	0.31349	0.30642	0.33348	0.29722	0.33252	0.38079	0.26781	0.33547	0.22652	0.28646	0.23303	0.23566	0.25175	0.24847	0.26065	0.21508	0.26981	0.33422	0.28050	0.27052	0.19504	0.22757	0.23909	0.21528	0.23030	0.27345	0.24152	0.24948	0.27828	0.21112	0.26110	0.27985	0.27648	0.24586	0.34957	0.24932	0.23018	0.27052	0.26144	0.26677	0.23987	0.25301	0.25791	0.20630	0.12031
Yoruba, Nigeria	81	0.25959	0.22310	0.24047	0.23706	0.23666	0.27320	0.23691	0.26963	0.32836	0.26047	0.28026	0.18792	0.20175	0.22083	0.20978	0.22707	0.22451	0.18522	0.18541	0.25385	0.30807	0.19902	0.19263	0.12402	0.19169	0.17527	0.15610	0.20218	0.25037	0.23518	0.22021	0.26445	0.18179	0.20660	0.26818	0.26873	0.19135	0.35186	0.24311	0.19038	0.25590	0.19192	0.24963	0.22270	0.16773	0.24041	0.15809	0.18006
Masai, Kenya	100	0.18274	0.14487	0.14961	0.16478	0.15598	0.18701	0.14999	0.19500	0.25988	0.18085	0.24079	0.09545	0.12166	0.11647	0.10904	0.12364	0.12536	0.08179	0.08397	0.14272	0.19479	0.11150	0.09076	0.04745	0.10066	0.07479	0.05442	0.10466	0.14193	0.13995	0.11003	0.14790	0.09309	0.11164	0.16030	0.15439	0.08791	0.23360	0.13726	0.09258	0.15195	0.09090	0.13590	0.12319	0.06232	0.13406	0.06823	0.10580
Luhya, Kenya	44	0.25373	0.20419	0.22717	0.22271	0.22785	0.26370	0.22749	0.26334	0.32751	0.25197	0.28643	0.17736	0.18335	0.21693	0.20373	0.21882	0.21596	0.17647	0.17663	0.24541	0.30264	0.18477	0.17913	0.12164	0.18149	0.16423	0.14341	0.19450	0.23946	0.23034	0.20746	0.25628	0.17530	0.19108	0.26103	0.26116	0.17869	0.34755	0.23806	0.17823	0.24780	0.18192	0.24471	0.21257	0.15607	0.23160	0.14842	0.17700
Xhosa, South Africa	114	0.23863	0.21110	0.22708	0.23582	0.21856	0.24405	0.22361	0.26109	0.33569	0.22557	0.27057	0.17087	0.19375	0.19911	0.19475	0.21408	0.20736	0.17345	0.16615	0.23203	0.28539	0.19050	0.18366	0.11808	0.17474	0.16213	0.15007	0.18190	0.22731	0.21177	0.20510	0.24318	0.16914	0.19508	0.24665	0.24661	0.17833	0.32718	0.22059	0.17559	0.23577	0.17829	0.23174	0.20034	0.16063	0.21503	0.14335	0.15843
Bolivian Mestizo, Bolivia	44	0.06857	0.01666	0.02488	0.04450	0.03499	0.07890	0.04156	0.08433	0.15353	0.04604	0.10220	0.08845	0.11992	0.10706	0.09969	0.09825	0.10068	0.09347	0.08562	0.11334	0.15182	0.12261	0.11124	0.09302	0.08811	0.09440	0.08722	0.13046	0.10775	0.12009	0.09057	0.11681	0.09160	0.12989	0.12943	0.12066	0.08651	0.18548	0.11240	0.09413	0.11860	0.10683	0.11022	0.10130	0.11082	0.10068	0.09176	0.11428
Bolivian Native American, Bolivia	56	0.06845	0.00756	0.02206	0.03838	0.02900	0.07693	0.04818	0.07416	0.13428	0.02405	0.07287	0.13028	0.15031	0.15595	0.14978	0.15363	0.15739	0.12354	0.12313	0.17391	0.22540	0.14785	0.14716	0.10837	0.13012	0.12586	0.11348	0.15645	0.16902	0.17004	0.14160	0.18203	0.13087	0.15666	0.18943	0.18352	0.12803	0.26444	0.16827	0.13251	0.18180	0.14625	0.17060	0.14989	0.13545	0.15667	0.11868	0.12244
São Gabriel de Cachoeira, Brazil	61	0.15620	0.09231	0.05895	0.04762	0.13528	0.12302	0.11062	0.13601	0.20823	0.12895	0.15507	0.08443	0.13958	0.09458	0.09258	0.09309	0.09432	0.08672	0.07455	0.09343	0.14492	0.14109	0.12357	0.08434	0.09359	0.10355	0.08149	0.11648	0.10086	0.10665	0.07688	0.10482	0.07605	0.13966	0.11959	0.11602	0.09807	0.17525	0.10374	0.10118	0.10861	0.11860	0.09905	0.08500	0.10512	0.08900	0.08766	0.10813
Admixed, Rio de Janeiro, Brazil	123	0.17383	0.12692	0.11475	0.12117	0.15476	0.15159	0.13821	0.17384	0.23181	0.18295	0.21326	0.01103	0.07340	0.00799	0.00335	0.00209	0	0.01847	0.00908	0.00869	0.02639	0.07856	0.05637	0.03779	0.01725	0.03859	0.02944	0.05710	0.00869	0.01507	0.00065	0.00814	0.00555	0.08117	0.01429	0.01219	0.01133	0.05343	0.00966	0.02136	0.01096	0.05158	0.00570	0.01038	0.05707	0.00685	0.02713	0.08109
Admixed, Säo Paulo, Brazil	120	0.16553	0.11026	0.11154	0.11573	0.14361	0.14421	0.12604	0.16842	0.22145	0.16686	0.20382	0.00918	0.06736	0.01111	0.00178	0.00504	0.00450	0.01120	0.00612	0.01808	0.03928	0.06752	0.04433	0.02530	0.01635	0.02887	0.01958	0.04838	0.01201	0.01949	0.00115	0.01839	0.00562	0.06869	0.02227	0.02091	0.00790	0.06967	0.01452	0.01886	0.01768	0.04060	0.01199	0.01390	0.04219	0.01184	0.01705	0.07346
Costa Rican Mestizo, Costa Rica	166	0.15599	0.10882	0.10123	0.11216	0.13808	0.14128	0.12133	0.15250	0.21676	0.15950	0.19460	0.00978	0.07047	0.00800	0.00738	0.00367	0.00453	0.01756	0.00663	0.01159	0.02974	0.07323	0.04701	0.03557	0.01640	0.03078	0.02483	0.05181	0.01088	0.01537	0	0.01454	0.00522	0.07738	0.01766	0.01548	0.00998	0.05528	0.00986	0.01906	0.01385	0.03887	0.00809	0.01132	0.05104	0.00969	0.02140	0.07508
Panama	100	0.12413	0.05817	0.07616	0.08041	0.10383	0.11252	0.08815	0.13167	0.18341	0.12062	0.15388	0.02284	0.06356	0.03430	0.02357	0.02840	0.02813	0.01591	0.01510	0.04113	0.07513	0.06528	0.04532	0.01501	0.02807	0.03078	0.01644	0.05466	0.03996	0.04800	0.01934	0.04766	0.01729	0.06987	0.05570	0.05224	0.01672	0.11335	0.04343	0.02676	0.04848	0.04214	0.03892	0.03255	0.03480	0.03638	0.01819	0.05759
Hispanic American, USA	403	0.13548	0.08112	0.08167	0.09232	0.11491	0.11738	0.09937	0.13765	0.19259	0.13361	0.17408	0.01340	0.06698	0.01677	0.01016	0.01106	0.01058	0.01758	0.00851	0.01931	0.04099	0.06977	0.04891	0.03158	0.02015	0.03249	0.02280	0.05279	0.01401	0.02494	0.00473	0.01914	0.01025	0.07294	0.02785	0.02467	0.01235	0.06630	0.01837	0.02209	0.01988	0.04428	0.01537	0.01526	0.04647	0.01270	0.02146	0.07004
Hispanic American, Illinois, USA	78	0.14662	0.07410	0.09133	0.09789	0.11542	0.12515	0.10215	0.14803	0.19444	0.12520	0.16909	0.01352	0.06710	0.02135	0.01557	0.01867	0.01865	0.01740	0.01084	0.03191	0.06012	0.07103	0.05054	0.02341	0.02145	0.03213	0.01824	0.04183	0.02753	0.03174	0.01408	0.03656	0.01347	0.06783	0.04105	0.03899	0.01366	0.09639	0.02955	0.02133	0.03572	0.04882	0.03072	0.02368	0.03971	0.02789	0.01323	0.06123
Athapaskan, Central Alaska, USA	152	0.10842	0.04947	0.05772	0.07550	0.08930	0.09923	0.07124	0.11194	0.18032	0.11692	0.15443	0.01576	0.05873	0.02674	0.02503	0.02158	0.02523	0.01629	0.01715	0.03370	0.05889	0.05694	0.04549	0.03472	0.01972	0.02928	0.02624	0.05020	0.03217	0.03472	0.01700	0.03843	0.01925	0.06260	0.04015	0.03443	0.01396	0.09456	0.03015	0.02191	0.03755	0.03999	0.03224	0.02772	0.04732	0.02864	0.02335	0.06814
Inupiat, North Alaska, USA	148	0.14299	0.12683	0.12277	0.13053	0.13032	0.17612	0.12427	0.16080	0.24496	0.13468	0.19065	0.11776	0.16432	0.12603	0.11652	0.12159	0.12067	0.10824	0.10670	0.13418	0.17088	0.16043	0.13878	0.10242	0.12423	0.12065	0.09738	0.14423	0.13012	0.13903	0.09910	0.13212	0.10802	0.16139	0.15040	0.14133	0.11370	0.19826	0.13234	0.12310	0.13553	0.12646	0.13023	0.11835	0.12809	0.12483	0.11160	0.11836
Yupik,Western Alaska, USA	141	0.11768	0.09114	0.08609	0.10734	0.11042	0.15189	0.10059	0.13089	0.21995	0.11637	0.16028	0.10917	0.14457	0.12726	0.11342	0.11926	0.11973	0.10450	0.10310	0.13374	0.17227	0.14465	0.11809	0.09695	0.11539	0.10830	0.08818	0.13614	0.13043	0.13870	0.09785	0.13615	0.10262	0.14402	0.15159	0.14110	0.10437	0.20306	0.13324	0.11495	0.13696	0.11169	0.13375	0.11665	0.11498	0.12588	0.10110	0.11409
Mexican, Los Angeles, USA	34	0.16614	0.10397	0.09245	0.10073	0.13661	0.14540	0.11736	0.15339	0.22702	0.15432	0.19075	0.01780	0.08242	0.01963	0.01646	0.01284	0.01064	0.03056	0.02020	0.01622	0.03017	0.08994	0.06251	0.05653	0.02729	0.04782	0.04165	0.06966	0.00974	0.02441	0.01013	0.01739	0.01725	0.09308	0.02253	0.02405	0.02159	0.05556	0.01694	0.03163	0.01670	0.05338	0.01324	0.01501	0.06660	0.01115	0.03933	0.09284
Catamarca, Argentina	29	0.20886	0.14152	0.13722	0.14735	0.17847	0.17163	0.14680	0.20534	0.28758	0.20474	0.25459	0.00982	0.08819	0.00167	0.00019	0	0	0.01763	0.00588	0.00454	0.01965	0.09729	0.05672	0.04645	0.01883	0.04183	0.03251	0.05995	0.00360	0.00777	0	0.00335	0.00361	0.09955	0.00575	0.00299	0.01462	0.04239	0	0.02480	0.00384	0.05200	0	0.00480	0.05951	0.00507	0.03023	0.08747
Chubut, Argentina	30	0.17620	0.14071	0.11396	0.13381	0.15228	0.15021	0.13756	0.18173	0.26679	0.19426	0.24064	0.02150	0.09040	0.01895	0.00828	0.00657	0.00180	0.03979	0.02253	0.00847	0.02111	0.10013	0.07164	0.05970	0.02801	0.05205	0.04605	0.08574	0.00512	0.02134	0.00658	0.00621	0.01908	0.10858	0.01492	0.01008	0.02352	0.04702	0.01101	0.03482	0.00384	0.06628	0.00113	0.01569	0.07867	0.00069	0.04620	0.09901
Cordova, Argentina	31	0.18679	0.13046	0.11471	0.12126	0.16024	0.15639	0.13653	0.17905	0.25746	0.18878	0.22624	0.00540	0.07813	0.00295	0	0	0	0.01391	0.00352	0.00053	0.02039	0.07823	0.04954	0.04011	0.01363	0.03301	0.02337	0.06042	0	0.00799	0	0.00122	0.00070	0.08461	0.00494	0.00348	0.00671	0.04573	0	0.01839	0	0.04677	0	0.00030	0.05171	0	0.02692	0.08464
Entre Rios, Argentina	29	0.20499	0.12806	0.13693	0.14186	0.17514	0.18512	0.15252	0.20068	0.26383	0.18968	0.22567	0.00489	0.07295	0	0	0.00135	0	0.00944	0	0.00625	0.02861	0.07230	0.05197	0.03083	0.01205	0.03136	0.02447	0.04204	0.00678	0.00718	0	0.00861	0	0.07385	0.00851	0.00848	0.00276	0.05767	0.00362	0.01388	0.01136	0.04494	0.00220	0.00355	0.04675	0.00714	0.01893	0.07507
Jujuy, Argentina	50	0.12602	0.05013	0.06747	0.07502	0.09457	0.11120	0.08879	0.12276	0.19527	0.10797	0.14899	0.01776	0.06149	0.03030	0.02518	0.02341	0.02132	0.01230	0.01332	0.03046	0.06413	0.06605	0.05664	0.02969	0.02231	0.03277	0.02350	0.05840	0.02845	0.03986	0.01501	0.03634	0.02022	0.07243	0.04542	0.04286	0.01709	0.10226	0.03419	0.02140	0.03738	0.04969	0.02797	0.02277	0.04767	0.02274	0.02361	0.06324
La Pampa, Argentina	30	0.20920	0.13577	0.13208	0.12916	0.17870	0.17735	0.15272	0.19789	0.26942	0.20197	0.23927	0.01017	0.08165	0.00714	0.00065	0	0	0.01564	0.00809	0.00377	0.01856	0.08387	0.05395	0.04475	0.01860	0.03955	0.02877	0.06834	0.00287	0.01223	0	0.00564	0.00608	0.09140	0.00524	0.00791	0.01242	0.04431	0.00336	0.02198	0.00525	0.05341	0.00603	0.00499	0.05387	0.00561	0.03122	0.09487
San Luis, Argentina	28	0.21355	0.15953	0.15092	0.16046	0.18776	0.20093	0.15994	0.21584	0.29597	0.20982	0.25718	0.01674	0.10324	0.00473	0.00003	0	0.00129	0.02736	0.00211	0.00077	0.02492	0.09914	0.06373	0.04305	0.02537	0.04413	0.02844	0.06272	0.00517	0.00794	0	0.00751	0.00602	0.09835	0.00747	0.00898	0.01037	0.04810	0.00176	0.02545	0.00791	0.05187	0	0.00624	0.05556	0.00554	0.03083	0.08766
Tucumán, Argentina	30	0.15149	0.06451	0.08639	0.09246	0.13014	0.13261	0.10141	0.14429	0.20825	0.13868	0.17858	0.02287	0.07476	0.03098	0.01799	0.02759	0.02693	0.01255	0.00870	0.03787	0.09032	0.06750	0.03876	0.00230	0.02764	0.02012	0.00180	0.04427	0.04125	0.04589	0.01435	0.04983	0.01356	0.06992	0.05842	0.05577	0.01648	0.13248	0.04203	0.02476	0.05001	0.03526	0.04054	0.02523	0.01868	0.03638	0.00854	0.05024
Basque, Cantabria, Spain	105	0.32556	0.33218	0.27799	0.28797	0.31348	0.29549	0.30956	0.33813	0.40044	0.36524	0.39984	0.09733	0.19759	0.07764	0.08313	0.06395	0.05543	0.14893	0.11362	0.05973	0.02684	0.20524	0.17353	0.17413	0.10574	0.15804	0.15474	0.18214	0.03770	0.06185	0.06836	0.03471	0.08643	0.20621	0.04824	0.04588	0.12044	0.02524	0.05492	0.12576	0.03046	0.15834	0.04349	0.07662	0.19669	0.03966	0.15105	0.21335
Cantabria, Spain	98	0.20568	0.15517	0.14843	0.15816	0.18479	0.17932	0.16703	0.20911	0.27289	0.21549	0.25875	0.02199	0.09666	0.01259	0.00995	0.00567	0.00215	0.03650	0.02092	0.00748	0.01209	0.10147	0.07774	0.06602	0.03087	0.05787	0.05031	0.07625	0	0.01296	0.00080	0.00013	0.01703	0.10636	0.00768	0.00415	0.02550	0.03394	0.00643	0.03679	0	0.06770	0	0.01178	0.08087	0	0.04844	0.11180
Gelao, China	234	0.17362	0.10939	0.14828	0.14383	0.15617	0.16442	0.13465	0.19647	0.21847	0.15142	0.19005	0.08962	0.13396	0.09604	0.08986	0.10212	0.10718	0.07677	0.06929	0.12023	0.16591	0.11443	0.11694	0.05210	0.09650	0.08958	0.06498	0.08552	0.12057	0.11761	0.08617	0.12348	0.07926	0.10143	0.13429	0.12738	0.08965	0.19950	0.11261	0.08828	0.12765	0.10568	0.11311	0.10357	0.09601	0.11481	0.06709	0.00564
Mongolian, Horgin, China	297	0.14884	0.08948	0.11812	0.12318	0.13324	0.14041	0.11471	0.16934	0.21172	0.13360	0.17702	0.06563	0.09932	0.07888	0.07171	0.08096	0.08635	0.05454	0.05215	0.10387	0.14370	0.08466	0.08716	0.04083	0.06982	0.06327	0.04646	0.06830	0.10053	0.09978	0.06779	0.10626	0.06341	0.07741	0.11486	0.10528	0.06424	0.18315	0.09335	0.06457	0.10807	0.07989	0.09870	0.08211	0.07563	0.09547	0.04517	0.01468
Yakut, Russia	21	0.45955	0.54769	0.50234	0.46565	0.46026	0.48669	0.49622	0.51508	0.52367	0.49107	0.51342	0.30371	0.34595	0.31877	0.34595	0.33774	0.33851	0.35447	0.32484	0.38005	0.41714	0.29471	0.34633	0.28978	0.30241	0.33364	0.31246	0.28285	0.34992	0.31534	0.34947	0.37208	0.30327	0.22256	0.35127	0.35483	0.33454	0.43009	0.32945	0.31277	0.35084	0.33051	0.36836	0.33264	0.34296	0.33568	0.30054	0.29873
Adygei, Russia	17	0.23710	0.15933	0.20994	0.20517	0.22430	0.23915	0.19111	0.26851	0.32648	0.22754	0.27403	0.07652	0.11408	0.08780	0.09203	0.10319	0.10554	0.04915	0.07255	0.13425	0.17670	0.11105	0.11698	0.05533	0.07893	0.08268	0.07457	0.06391	0.13232	0.10568	0.08625	0.13264	0.06571	0.11185	0.13845	0.12924	0.07845	0.23135	0.11232	0.06720	0.14437	0.11090	0.12429	0.10054	0.10446	0.12757	0.05609	0.07189
Khant, Russia	9	0.18662	0.12521	0.12242	0.14247	0.15659	0.17151	0.15744	0.18317	0.26713	0.16052	0.17521	0.12281	0.17455	0.13592	0.14274	0.13424	0.14549	0.11121	0.11497	0.17350	0.22396	0.12952	0.16045	0.10476	0.12732	0.13615	0.12288	0.12295	0.15936	0.15209	0.12926	0.18198	0.12545	0.10264	0.16574	0.16287	0.12733	0.27196	0.15119	0.13315	0.17320	0.14523	0.16315	0.13370	0.15332	0.14874	0.11377	0.11022
Zhuang, China	266	0.17805	0.14132	0.15684	0.15597	0.16234	0.17327	0.15287	0.20422	0.24231	0.17055	0.21557	0.10874	0.14839	0.11079	0.10389	0.11156	0.11527	0.09514	0.08825	0.13614	0.17692	0.13161	0.12395	0.06761	0.11380	0.10528	0.07931	0.11326	0.13092	0.13362	0.09772	0.13448	0.09429	0.12357	0.14895	0.14069	0.10657	0.20599	0.12608	0.10677	0.13467	0.11757	0.12671	0.12089	0.10988	0.12563	0.08547	0.04220
Tibet	248	0.17084	0.10841	0.14112	0.15172	0.15427	0.18291	0.13847	0.18571	0.24593	0.15918	0.19768	0.09639	0.12367	0.11441	0.10806	0.11941	0.11918	0.09271	0.08427	0.13044	0.17452	0.11098	0.12500	0.06952	0.10083	0.10064	0.08470	0.10674	0.13305	0.12845	0.10099	0.14062	0.09400	0.10883	0.14712	0.14304	0.09635	0.21081	0.12692	0.09489	0.13836	0.11809	0.13580	0.11375	0.10658	0.12595	0.07959	0.05640
[truncated: 50 more columns]

## Sheet: S12B Table
S12B Table. Y-chromosome ΦST distances for 17 STRs. Non-Native American haplotypes are excluded. The non-differentiated Chachapoyan subgroups are pooled.
Population	N	1	2	3	4	5	6	7	8	9	10	11	12	13	14	15	16	17	18	19	20	21	22	23	24	25	26	27	28	29	30	31	32	33	34	35	36	37	38	39	40	41	42	43	44	45	46	47	48
Pomacochas	17
La Jalca	26	0.10495							Non-significant
Chachapoyas pooled	76	0.07624	0.06788
Huancas, Peru	16	0.08446	0.16083	0.03082
Jívaro, Peru	23	0.17038	0.22725	0.13277	0.15245
Cajamarca, Peru	11	0.11779	0.16900	0.06252	0.08218	0.14955
Wayku, Peru	8	0.14944	0.22943	0.13240	0.14623	0.11950	0.08381
Upper Bavaria, Germany	200	0.17094	0.16527	0.18771	0.20136	0.22580	0.21724	0.23286
Galicia, Spain	46	0.16925	0.18457	0.20620	0.22461	0.25096	0.23320	0.24957	0.01255
Barcelona, Spain	78	0.21524	0.22035	0.24924	0.27028	0.28865	0.28774	0.30326	0.02840	0.00139
Aragon, Spain	200	0.21688	0.21559	0.24386	0.26528	0.28159	0.28259	0.30043	0.02852	0.00892	0
Asturias, Spain	74	0.20393	0.20772	0.23538	0.25182	0.26819	0.26723	0.27791	0.02215	0.00335	0	0
Han, Beijing, China	200	0.17075	0.17979	0.18068	0.20286	0.22391	0.18630	0.19280	0.09061	0.08009	0.12212	0.13036	0.10815
Han, Xuanwei, China	145	0.15998	0.17583	0.18293	0.20503	0.21363	0.18879	0.19027	0.10149	0.08520	0.12446	0.13178	0.11169	0.00712
Dai, Xishuangbanna, China	50	0.18062	0.19974	0.18705	0.21133	0.23904	0.18741	0.19971	0.11616	0.09442	0.14015	0.14788	0.12660	0.03222	0.02673
Tokyo, Japan	59	0.17329	0.20558	0.20119	0.22045	0.24749	0.20271	0.20466	0.11605	0.10726	0.15681	0.16194	0.14303	0.07011	0.07676	0.07246
Malay, Singapore	104	0.16240	0.17373	0.18042	0.20021	0.21648	0.18137	0.18458	0.08598	0.07654	0.12423	0.12999	0.10852	0.02320	0.02166	0.03192	0.04573
Phillipines	169	0.20147	0.21220	0.22647	0.24704	0.26373	0.22547	0.22868	0.11564	0.10680	0.14739	0.15293	0.13068	0.02835	0.02754	0.05716	0.07240	0.01201
Han, Chengdu China	100	0.18882	0.19850	0.20527	0.23108	0.24485	0.21810	0.21725	0.09874	0.08138	0.12311	0.13181	0.10981	0.00336	0.00501	0.03283	0.06451	0.01809	0.01971
Melanesian, East Timor	100	0.15034	0.16259	0.16104	0.18956	0.20081	0.16355	0.17223	0.09324	0.08758	0.13452	0.14042	0.12067	0.04184	0.03899	0.05473	0.05139	0.02077	0.03748	0.03565
Minnan Han, Shantou, China	108	0.19574	0.20477	0.19479	0.21501	0.24338	0.19817	0.20564	0.13078	0.12499	0.16586	0.17457	0.15353	0.01658	0.02768	0.04431	0.10753	0.06183	0.06771	0.02791	0.07646
South Korea	300	0.19292	0.19270	0.19691	0.23590	0.24031	0.21024	0.21481	0.12470	0.10907	0.14771	0.15314	0.13492	0.04478	0.05152	0.05909	0.03029	0.04351	0.06249	0.04050	0.05795	0.08017
Bai, Yunnan, China	101	0.16672	0.18156	0.17226	0.19232	0.21516	0.16647	0.18036	0.10863	0.09326	0.14517	0.15099	0.13128	0.01411	0.02018	0.03052	0.07553	0.03345	0.04969	0.02485	0.04782	0.02634	0.05607
Yoruba, Nigeria	81	0.26019	0.27675	0.24062	0.26699	0.32384	0.29028	0.28487	0.19573	0.22343	0.27194	0.26567	0.25557	0.19056	0.21307	0.22056	0.17411	0.16288	0.22230	0.21071	0.17635	0.23607	0.18492	0.19156
Masai, Kenya	100	0.19362	0.20372	0.18544	0.20504	0.25388	0.21407	0.25088	0.10809	0.11764	0.15753	0.16639	0.14533	0.11577	0.12629	0.13336	0.11687	0.09180	0.13827	0.12235	0.09913	0.16089	0.13991	0.12670	0.11711
Luhya, Kenya	44	0.25540	0.28162	0.24446	0.26883	0.33103	0.29799	0.30102	0.19159	0.21763	0.27148	0.26358	0.25881	0.19782	0.21730	0.23127	0.18554	0.16595	0.23402	0.22094	0.18449	0.24526	0.20003	0.19424	0.02328	0.12438
Xhosa, South Africa	114	0.27085	0.24981	0.23627	0.27707	0.33820	0.26621	0.27871	0.18609	0.21660	0.25667	0.24906	0.24292	0.17644	0.20706	0.21784	0.15366	0.16043	0.20568	0.19811	0.15604	0.21939	0.16618	0.18913	0.08247	0.11687	0.10098
Bolivian Mestizo, Bolivia	44	0.06030	0.09414	0.06621	0.07754	0.13320	0.05314	0.08414	0.10339	0.10179	0.13522	0.13788	0.12007	0.12212	0.12131	0.12500	0.13362	0.11722	0.15526	0.13648	0.10529	0.14547	0.14219	0.12068	0.21967	0.13342	0.22446	0.19716
Bolivian Native American, Bolivia	56	0.05645	0.08724	0.04902	0.06355	0.12064	0.03195	0.05997	0.16003	0.17206	0.21957	0.21930	0.20196	0.14574	0.14706	0.15596	0.15620	0.14079	0.18141	0.16597	0.13457	0.16399	0.16212	0.14113	0.22924	0.15980	0.23228	0.21651	0.01077
São Gabriel de Cachoeira, Brazil	61	0.06687	0.12574	0.14795	0.16904	0.20111	0.14911	0.16618	0.10250	0.09208	0.12326	0.13233	0.11869	0.11685	0.11602	0.14494	0.13869	0.10782	0.13411	0.12752	0.10371	0.15808	0.14507	0.12929	0.23305	0.15513	0.22008	0.22329	0.07094	0.09709
Admixed, Rio de Janeiro, Brazil	123	0.16176	0.17012	0.19464	0.20816	0.23110	0.22673	0.23585	0.01347	0	0.00473	0.00908	0.00059	0.09049	0.09548	0.10700	0.11540	0.08781	0.11490	0.09384	0.09438	0.13156	0.11538	0.11023	0.19817	0.11275	0.20064	0.18910	0.09444	0.16512	0.09674
Admixed, São Paulo, Brazil	120	0.15315	0.16228	0.18194	0.20087	0.22042	0.20725	0.22616	0.01023	0	0.01573	0.01626	0.00850	0.08283	0.08713	0.09954	0.09884	0.07218	0.10148	0.08245	0.07804	0.12940	0.10225	0.10105	0.18827	0.09505	0.18825	0.17887	0.08546	0.14955	0.08553	0.00128
Costa Rican Mestizo, Costa Rica	166	0.14879	0.16099	0.17377	0.18439	0.21596	0.19689	0.21008	0.01125	0	0.01327	0.01468	0.00712	0.08277	0.08946	0.09732	0.10435	0.07639	0.10429	0.08748	0.08576	0.12089	0.11149	0.09689	0.19145	0.10545	0.18999	0.18140	0.07779	0.14208	0.08138	0.00206	0.00179
Panama	100	0.10849	0.12490	0.13320	0.14880	0.17601	0.14956	0.16075	0.02861	0.02020	0.05159	0.05379	0.04009	0.06478	0.07048	0.07814	0.07582	0.05312	0.09298	0.07086	0.06044	0.10358	0.08303	0.06845	0.12396	0.06466	0.12335	0.12909	0.05381	0.09604	0.06323	0.02140	0.01235	0.01529
Hispanic American, USA	403	0.12442	0.13078	0.14315	0.16092	0.18944	0.16686	0.18947	0.01676	0.00578	0.01982	0.02209	0.01486	0.07981	0.08369	0.09009	0.09202	0.07128	0.10041	0.08342	0.07655	0.11489	0.09943	0.09146	0.17823	0.09355	0.17379	0.16195	0.05875	0.11615	0.06115	0.00791	0.00321	0.00252	0.01159
Hispanic American, Illinois, USA	78	0.13263	0.13705	0.15230	0.16937	0.19336	0.15923	0.18408	0.01442	0.01023	0.03250	0.03352	0.02522	0.07327	0.07490	0.08344	0.08957	0.05960	0.09694	0.07835	0.06878	0.10968	0.09468	0.08058	0.17164	0.08336	0.16327	0.16474	0.06261	0.11797	0.06536	0.01434	0.00369	0.00569	0.00746	0.00036
Athapaskan, Central Alaska, USA	152	0.10179	0.10488	0.11367	0.13299	0.16268	0.14809	0.16272	0.02038	0.01968	0.04306	0.04514	0.03393	0.07368	0.07634	0.09062	0.10076	0.06940	0.10239	0.07950	0.06837	0.10575	0.10465	0.08199	0.17555	0.09727	0.17054	0.17290	0.04541	0.09337	0.06276	0.02202	0.01639	0.01507	0.01280	0.01108	0.01363
Inupiat, North Alaska, USA	148	0.16057	0.19851	0.15837	0.18021	0.24385	0.15783	0.20242	0.14376	0.11981	0.15809	0.16374	0.15091	0.13466	0.13299	0.12480	0.15457	0.13343	0.17294	0.14778	0.13879	0.16184	0.16161	0.12817	0.24364	0.17599	0.23509	0.24390	0.09508	0.12519	0.11942	0.13801	0.12691	0.11512	0.09519	0.10311	0.10564	0.09472
Yupik,Western Alaska, USA	141	0.13178	0.17205	0.12654	0.14729	0.21863	0.13453	0.17924	0.12848	0.11141	0.15590	0.15889	0.14812	0.12788	0.13020	0.12226	0.15332	0.12525	0.17211	0.14595	0.13388	0.15520	0.15872	0.11999	0.21410	0.15607	0.19944	0.23044	0.08351	0.10731	0.10564	0.13103	0.11701	0.10582	0.08035	0.09467	0.09045	0.07962	0.01687
Mexican, Los Angeles, USA	34	0.14155	0.16352	0.17866	0.18548	0.21961	0.19226	0.20267	0.02407	0.01523	0.01946	0.02002	0.01478	0.10559	0.10898	0.12249	0.12247	0.09728	0.12908	0.11375	0.10655	0.14353	0.13131	0.11980	0.23905	0.13871	0.23076	0.21981	0.05997	0.13471	0.05926	0.01290	0.01416	0.00379	0.02606	0.00032	0.01062	0.01524	0.11366	0.10350
Catamarca, Argentina	29	0.19205	0.20269	0.23152	0.24917	0.28932	0.25392	0.28559	0.01101	0	0.00223	0.00515	0	0.09976	0.10415	0.12289	0.13360	0.09594	0.11635	0.10088	0.10627	0.14446	0.13627	0.11983	0.25517	0.13557	0.25517	0.24146	0.11442	0.19648	0.09199	0.00184	0.00076	0	0.03538	0.00682	0.01115	0.02524	0.13943	0.13154	0.00808
Chubut, Argentina	30	0.17996	0.17082	0.19573	0.22157	0.26180	0.23810	0.26491	0.02526	0.01184	0.00740	0.00605	0	0.10736	0.10921	0.12183	0.14293	0.11010	0.14043	0.10971	0.11789	0.14832	0.12947	0.12184	0.25405	0.14017	0.26228	0.23643	0.08517	0.16564	0.10397	0.00544	0.01077	0.00908	0.03042	0.00935	0.02056	0.02057	0.13998	0.13172	0.00970	0.00640
Cordova, Argentina	31	0.16345	0.17647	0.20401	0.21672	0.25467	0.23164	0.25092	0.00683	0	0	0	0	0.09192	0.09505	0.10492	0.12135	0.08747	0.11975	0.09804	0.10038	0.13815	0.11999	0.11037	0.22765	0.12244	0.22640	0.22051	0.08751	0.16365	0.08724	0	0	0	0.01629	0	0.00595	0.01082	0.12554	0.11547	0	0	0
Entre Rios, Argentina	29	0.18750	0.20956	0.22831	0.24504	0.24962	0.24072	0.24202	0.00462	0	0.00673	0.01156	0	0.08241	0.08677	0.10473	0.10890	0.08006	0.10540	0.08542	0.08439	0.12737	0.11171	0.10352	0.23113	0.11191	0.24231	0.21720	0.10373	0.17867	0.10488	0	0	0	0.02331	0.00849	0.00770	0.02398	0.14759	0.14021	0.01562	0	0.01422	0
Jujuy, Argentina	50	0.10469	0.12276	0.13754	0.14596	0.17292	0.13216	0.14498	0.02374	0.02047	0.04689	0.04883	0.03295	0.06171	0.06379	0.08037	0.08291	0.05792	0.08851	0.06931	0.06328	0.09704	0.08791	0.07174	0.18815	0.09045	0.18534	0.17326	0.03460	0.08056	0.05657	0.02078	0.01312	0.01418	0.00748	0.00635	0.00561	0.01048	0.09692	0.08937	0.01271	0.03211	0.01836	0.01205	0.01715
La Pampa, Argentina	30	0.17792	0.20289	0.22695	0.24405	0.26710	0.24948	0.27067	0.01386	0	0.00482	0.00735	0.00744	0.10753	0.11078	0.12617	0.12175	0.10442	0.13370	0.11148	0.11225	0.14817	0.13409	0.12596	0.25120	0.14158	0.24532	0.24141	0.10768	0.18676	0.10004	0.00324	0.00250	0.00422	0.03262	0.00836	0.01136	0.02640	0.14357	0.12973	0.00782	0	0.01558	0	0	0.02916
San Luis, Argentina	28	0.20371	0.21866	0.23180	0.25195	0.27793	0.25573	0.27343	0.01990	0	0.00429	0.00734	0	0.09771	0.10142	0.11305	0.13142	0.10317	0.12842	0.10273	0.11262	0.14132	0.12841	0.11947	0.26398	0.14053	0.26727	0.24250	0.11374	0.19592	0.11704	0.00521	0.00469	0.00296	0.03353	0.01158	0.01846	0.02922	0.14303	0.13518	0.01733	0	0.00403	0	0	0.02972	0
Tucumán, Argentina	30	0.12599	0.14765	0.15448	0.16690	0.19900	0.17075	0.19245	0.02486	0.01092	0.04833	0.05213	0.03804	0.05501	0.06359	0.07216	0.06502	0.04685	0.08189	0.06198	0.04638	0.10196	0.07635	0.06460	0.16434	0.06924	0.16108	0.16526	0.07383	0.12141	0.06344	0.01967	0.00741	0.01442	0.00213	0.00884	0.00583	0.01194	0.10752	0.08871	0.02878	0.02772	0.03026	0.00986	0.01771	0.00667	0.02100	0.02578
Basque, Cantabria, Spain	105	0.35597	0.34086	0.36166	0.40538	0.42164	0.42593	0.44324	0.11077	0.08503	0.04075	0.03548	0.05374	0.23224	0.23414	0.26356	0.28152	0.23942	0.25800	0.24028	0.25337	0.28573	0.24502	0.26080	0.40254	0.28687	0.40584	0.36987	0.24155	0.33918	0.23118	0.08102	0.09844	0.08343	0.15057	0.08685	0.12232	0.12927	0.24377	0.24757	0.08451	0.08427	0.06241	0.07498	0.10693	0.14403	0.09012	0.08511	0.17483
Cantabria, Spain	98	0.20129	0.20116	0.22985	0.25204	0.27348	0.25781	0.28295	0.02483	0.00337	0	0	0.00035	0.11906	0.12025	0.13284	0.13619	0.11094	0.13583	0.11887	0.11955	0.16379	0.13471	0.13747	0.26082	0.15185	0.25769	0.23824	0.12187	0.20175	0.11485	0.00965	0.01081	0.01116	0.04645	0.01362	0.02342	0.03750	0.14807	0.14512	0.01395	0.00239	0.00621	0	0.00728	0.03667	0.00435	0.00411	0.04035
Gelao, China	234	0.17560	0.18305	0.18642	0.21294	0.22417	0.19608	0.20179	0.10141	0.08859	0.13098	0.13853	0.11670	0.00607	0.00805	0.02906	0.06162	0.01468	0.02274	0.00154	0.03603	0.02997	0.04151	0.02197	0.19122	0.11122	0.19839	0.18296	0.13252	0.15223	0.12174	0.10212	0.08833	0.09319	0.07269	0.08599	0.07729	0.08073	0.13902	0.13465	0.11571	0.10877	0.11609	0.10074	0.09109	0.06957	0.11678	0.11019	0.05918
Mongolian, Horgin, China	297	0.15635	0.16208	0.16456	0.18933	0.21828	0.17717	0.19782	0.07665	0.07094	0.11625	0.11956	0.10319	0.01512	0.02175	0.04274	0.05596	0.01974	0.03188	0.01548	0.02761	0.05151	0.04438	0.03290	0.17418	0.09796	0.17665	0.16110	0.11350	0.13817	0.11033	0.08295	0.06686	0.07667	0.05641	0.06911	0.06113	0.06122	0.13096	0.12048	0.09942	0.08770	0.09874	0.07891	0.07479	0.05302	0.09260	0.09117	0.04039
Yakut, Russia	21	0.49201	0.50925	0.42190	0.51213	0.49236	0.51852	0.50147	0.31148	0.34017	0.36680	0.34620	0.35961	0.31466	0.31334	0.37521	0.38237	0.32128	0.35923	0.33137	0.31659	0.36129	0.34551	0.32976	0.44691	0.34927	0.46345	0.43163	0.31992	0.35965	0.38096	0.32121	0.31224	0.30121	0.28476	0.28624	0.31072	0.27808	0.34091	0.33762	0.36253	0.40866	0.39606	0.36617	0.36846	0.28372	0.38831	0.38777	0.35670
Adygei, Russia	17	0.23582	0.25621	0.24579	0.28316	0.29941	0.26964	0.27759	0.07212	0.07594	0.13408	0.14521	0.11958	0.07374	0.09415	0.10772	0.14292	0.07556	0.10715	0.08792	0.08358	0.11049	0.13091	0.08149	0.21259	0.13707	0.23113	0.24039	0.17340	0.21162	0.15859	0.09286	0.08701	0.08974	0.07369	0.09885	0.08565	0.08450	0.16283	0.14405	0.13469	0.10594	0.13662	0.10928	0.07704	0.08045	0.11821	0.12181	0.07091
Khant, Russia	9	0.18637	0.19672	0.17012	0.21860	0.27285	0.19889	0.20097	0.14817	0.14661	0.20491	0.19945	0.18844	0.12762	0.11995	0.15449	0.15008	0.12262	0.14534	0.13220	0.09966	0.16963	0.15126	0.13124	0.29418	0.18492	0.31159	0.26020	0.09086	0.11751	0.16548	0.15175	0.13104	0.13725	0.10119	0.12169	0.12902	0.08931	0.17355	0.15948	0.15180	0.17512	0.16571	0.14724	0.15276	0.08506	0.16848	0.15573	0.11132
Zhuang, China	266	0.17561	0.18307	0.18201	0.21165	0.23549	0.20040	0.21492	0.11238	0.09369	0.13565	0.13963	0.12301	0.03777	0.03203	0.01654	0.05922	0.01488	0.04252	0.02709	0.04569	0.06553	0.04880	0.04149	0.18438	0.11228	0.19276	0.18001	0.13004	0.15352	0.13539	0.10518	0.09314	0.09526	0.07483	0.08877	0.08348	0.09008	0.13176	0.12805	0.11773	0.11772	0.11641	0.10103	0.10542	0.07977	0.12683	0.11984	0.06915
Tibet	248	0.17486	0.18903	0.16930	0.19810	0.22644	0.19545	0.19444	0.11241	0.10607	0.15092	0.15339	0.14414	0.06196	0.08201	0.09860	0.08948	0.07124	0.09964	0.07081	0.08652	0.08341	0.08573	0.05982	0.17448	0.14367	0.17157	0.15638	0.12996	0.15248	0.13760	0.11962	0.10803	0.10366	0.07758	0.09397	0.09257	0.08995	0.16256	0.14627	0.11824	0.13855	0.13585	0.12579	0.12357	0.09149	0.13079	0.13832	0.08483
Yanesha, High Selva, Peru	55	0.06338	0.11553	0.04770	0.06600	0.11215	0.02720	0.09770	0.15172	0.15850	0.19544	0.19440	0.17888	0.15500	0.15112	0.15598	0.16742	0.14601	0.18815	0.17157	0.13369	0.17357	0.17269	0.14848	0.23589	0.15074	0.23736	0.23232	0.02106	0.02952	0.08867	0.15094	0.13338	0.12428	0.08899	0.09879	0.10086	0.08519	0.12689	0.10518	0.11161	0.17101	0.14269	0.14858	0.16556	0.08136	0.16757	0.16647	0.11034
Yanesha, Intermediate Selva, Peru	56	0.07538	0.14311	0.07433	0.09090	0.12696	0.03696	0.07973	0.19043	0.20077	0.23917	0.23598	0.22038	0.17702	0.17166	0.18273	0.18676	0.16664	0.20503	0.19271	0.15025	0.20351	0.19046	0.17418	0.26327	0.18090	0.26644	0.26223	0.04682	0.03968	0.09814	0.18875	0.16811	0.16054	0.12079	0.13132	0.13756	0.11520	0.14413	0.12748	0.15355	0.21286	0.19071	0.19152	0.20447	0.11054	0.21365	0.21072	0.13881
Shipibo, Peru	22	0.16200	0.25919	0.20635	0.25283	0.17386	0.19988	0.25367	0.24816	0.27551	0.30457	0.29458	0.28962	0.25777	0.24597	0.29592	0.29505	0.25956	0.28907	0.28698	0.25059	0.28663	0.27533	0.26272	0.38828	0.29582	0.40689	0.39394	0.17035	0.15346	0.18945	0.24975	0.24047	0.23443	0.20430	0.20837	0.22155	0.18761	0.26752	0.24269	0.24479	0.30110	0.28419	0.27253	0.27493	0.20165	0.28242	0.29381	0.24135
Cashibo, Peru	28	0.24603	0.31568	0.24571	0.35173	0.25809	0.27831	0.33555	0.30270	0.34913	0.37572	0.35080	0.35821	0.29857	0.28850	0.34827	0.35202	0.29729	0.32988	0.33634	0.29492	0.33869	0.30968	0.30239	0.42443	0.33847	0.45095	0.42299	0.22919	0.19836	0.26410	0.30712	0.29478	0.28749	0.24842	0.25822	0.28211	0.24330	0.32791	0.29865	0.33111	0.39523	0.36958	0.35927	0.36091	0.26112	0.37541	0.38452	0.32062
Huambisa, Peru	13	0.08713	0.15170	0.07885	0.09244	0.04643	0.04239	0.06710	0.19908	0.21657	0.26454	0.26231	0.24469	0.18353	0.17839	0.19234	0.19771	0.17798	0.22116	0.20617	0.16251	0.20320	0.21047	0.17315	0.28329	0.22489	0.28933	0.28725	0.06985	0.05367	0.13028	0.20367	0.19086	0.18573	0.14164	0.15666	0.15964	0.12431	0.17648	0.15806	0.17081	0.23497	0.22338	0.20948	0.21674	0.13436	0.22688	0.23810	0.16304
Ashaninka, Peru	7	0.16974	0.22182	0.13183	0.13593	0.08952	0.13208	0.09890	0.23530	0.25317	0.30018	0.30042	0.27396	0.22341	0.21677	0.23697	0.24359	0.21130	0.25480	0.23883	0.20140	0.24456	0.25023	0.21820	0.33564	0.24490	0.35296	0.33814	0.10717	0.08474	0.17006	0.24062	0.22598	0.21508	0.17565	0.19429	0.19475	0.16069	0.22924	0.21103	0.21411	0.27958	0.25402	0.25710	0.25024	0.15142	0.28001	0.27570	0.19006
Aymara, Bolivia	59	0.13334	0.16433	0.09145	0.10364	0.18878	0.06288	0.11772	0.21150	0.23239	0.28023	0.27343	0.26252	0.19257	0.19715	0.20806	0.21137	0.19118	0.23844	0.21922	0.17935	0.21047	0.20554	0.18432	0.26015	0.19531	0.26496	0.25058	0.05459	0.02299	0.17264	0.22072	0.20550	0.19589	0.14647	0.16539	0.17341	0.14613	0.15514	0.13899	0.20333	0.26983	0.22555	0.23205	0.25093	0.12773	0.25956	0.26686	0.18367
Quechua, Bolivia	55	0.12470	0.13943	0.09274	0.12011	0.18343	0.07489	0.09985	0.17831	0.18569	0.22952	0.22942	0.21043	0.15679	0.16229	0.17295	0.17545	0.15629	0.20017	0.17830	0.14514	0.17672	0.16580	0.15177	0.24196	0.17088	0.25130	0.21898	0.03035	0.02081	0.13610	0.17807	0.16654	0.15579	0.11284	0.13107	0.13599	0.11352	0.13054	0.12028	0.15680	0.21824	0.17063	0.18183	0.19743	0.09101	0.21256	0.20897	0.14190
Jivaroan, Peru	2	0.14711	0.26567	0.14144	0.12665	0	0.10984	0.15052	0.21260	0.23374	0.29055	0.29091	0.26217	0.21622	0.20449	0.22118	0.23254	0.20134	0.26076	0.24277	0.20505	0.23709	0.24720	0.19852	0.33014	0.25977	0.33880	0.36820	0.09048	0.08087	0.16528	0.21978	0.20501	0.20057	0.14687	0.17317	0.15676	0.14100	0.23380	0.19610	0.17927	0.25218	0.24276	0.22364	0.21137	0.13938	0.23098	0.25473	0.16066
Kichwa, Ecuador	42	0.09963	0.14240	0.08722	0.10714	0.17616	0.09970	0.17852	0.14827	0.16061	0.20335	0.19838	0.18758	0.15102	0.14590	0.15989	0.15844	0.13336	0.17594	0.16981	0.13087	0.18375	0.16907	0.13747	0.21448	0.13361	0.19553	0.22938	0.07960	0.08880	0.12121	0.15847	0.13392	0.13459	0.09332	0.10578	0.09940	0.08983	0.13932	0.11341	0.13233	0.17399	0.16221	0.15249	0.17724	0.09562	0.17418	0.18096	0.09957
Waorani, Ecuador	40	0.21734	0.19313	0.21107	0.26975	0.31694	0.25046	0.29378	0.23472	0.27553	0.30202	0.29255	0.29107	0.22584	0.23236	0.27541	0.27321	0.23385	0.25693	0.26139	0.22735	0.24459	0.24607	0.23953	0.34207	0.25811	0.36662	0.29770	0.16601	0.14741	0.22296	0.24139	0.23627	0.22621	0.18837	0.19996	0.22542	0.18361	0.27368	0.25800	0.26168	0.30974	0.28768	0.26906	0.28117	0.19389	0.29438	0.30934	0.23772
Guambiano, Colombia	23	0.08786	0.14233	0.10641	0.10145	0.16856	0.09422	0.16912	0.16714	0.17855	0.21764	0.21454	0.20310	0.17500	0.16649	0.19076	0.19664	0.16840	0.19998	0.19066	0.15928	0.20582	0.20822	0.17102	0.28063	0.19587	0.27486	0.28487	0.05840	0.07197	0.09165	0.16699	0.15169	0.15000	0.12010	0.11939	0.12073	0.10374	0.15209	0.14019	0.13425	0.18230	0.17966	0.16923	0.19396	0.11064	0.18518	0.20960	0.13732
Chibcha, Colombia	5	0.05834	0.12346	0.06740	0.10806	0.12141	0.05342	0.08679	0.15450	0.16619	0.21120	0.21512	0.18686	0.14411	0.13489	0.16701	0.18106	0.13842	0.17905	0.15805	0.12308	0.16652	0.18276	0.13123	0.26100	0.16726	0.27572	0.26607	0.00048	0.00727	0.06304	0.15907	0.14362	0.13827	0.08475	0.10927	0.10750	0.06788	0.11765	0.10294	0.11557	0.18359	0.15137	0.15820	0.16653	0.06348	0.19118	0.19098	0.11287
Embera, Colombia	25	0.14623	0.19125	0.12101	0.10472	0.18428	0.08669	0.14657	0.15141	0.16655	0.20676	0.20319	0.18514	0.15040	0.15781	0.16483	0.20620	0.15854	0.19568	0.17827	0.16065	0.17263	0.20751	0.14787	0.27752	0.19816	0.28140	0.27939	0.05335	0.08003	0.12570	0.15526	0.14757	0.12692	0.10680	0.11733	0.11848	0.09933	0.12910	0.11073	0.11894	0.16740	0.16061	0.15470	0.17385	0.10129	0.17996	0.17844	0.13621
Záparo, Loreto, Peru	5	0.09486	0.16370	0.08903	0.11463	0.17837	0.00351	0.07556	0.17440	0.17077	0.23539	0.23772	0.21640	0.15254	0.14933	0.15394	0.15028	0.13282	0.19201	0.17458	0.14065	0.18102	0.16311	0.13894	0.25140	0.14933	0.24715	0.24679	0	0	0.10789	0.17597	0.15722	0.14478	0.09060	0.11728	0.10875	0.10528	0.12174	0.09947	0.13342	0.20721	0.18349	0.17098	0.18802	0.06041	0.19453	0.20658	0.12392
Quechua, Chumbivilcas, Cuzco	10	0.22650	0.26106	0.15001	0.21704	0.26586	0.13148	0.15914	0.26642	0.27171	0.33233	0.32905	0.30982	0.22014	0.22346	0.23210	0.22933	0.21287	0.26744	0.24296	0.20243	0.23920	0.22347	0.20515	0.29355	0.23613	0.31888	0.27545	0.09731	0.06336	0.22825	0.26820	0.25009	0.24184	0.18411	0.21654	0.21347	0.19486	0.18156	0.17819	0.25977	0.31534	0.28163	0.28195	0.28606	0.16887	0.31027	0.30288	0.22714
Aymara, Puno, Peru	3	0.08949	0.13477	0.06092	0.03340	0.15887	0.13877	0.21217	0.13134	0.15318	0.20210	0.20538	0.19029	0.16853	0.16933	0.17882	0.18833	0.15515	0.21834	0.18200	0.14659	0.18430	0.21621	0.15807	0.26315	0.16046	0.25734	0.28623	0.05360	0.05848	0.07841	0.15435	0.13482	0.12411	0.08245	0.09689	0.09613	0.06517	0.16269	0.11524	0.09824	0.16166	0.14730	0.13637	0.16704	0.08928	0.16247	0.18734	0.08992
Quechua, Chuquibamba, Arequipa, Peru	16	0.16121	0.18090	0.09435	0.12807	0.22174	0.07387	0.11436	0.22421	0.23574	0.29314	0.28950	0.27183	0.19200	0.19727	0.20680	0.20098	0.18345	0.23399	0.21726	0.17812	0.21392	0.20189	0.17862	0.25550	0.20347	0.26723	0.24235	0.06080	0.02372	0.17696	0.23094	0.21376	0.20419	0.14967	0.17675	0.17288	0.15575	0.14847	0.13472	0.21203	0.27278	0.23952	0.23855	0.25424	0.13337	0.26834	0.26791	0.18691
Quechua, Huanca, Junin, Peru	13	0.11827	0.12946	0.06393	0.10529	0.19697	0.04441	0.11899	0.21098	0.22040	0.27821	0.27790	0.25832	0.18903	0.19245	0.20037	0.19988	0.17984	0.23274	0.21159	0.17118	0.21137	0.20032	0.18155	0.25105	0.18706	0.26322	0.25049	0.04729	0.00886	0.14220	0.21679	0.19863	0.19273	0.13455	0.16401	0.16140	0.13737	0.14762	0.12260	0.19878	0.25534	0.22082	0.22270	0.24016	0.11736	0.24922	0.25772	0.16090
Shipibo, Ucayali, Peru	21	0.11684	0.21190	0.18813	0.24454	0.14394	0.17785	0.19316	0.22829	0.24324	0.28249	0.27581	0.26695	0.23068	0.21470	0.26004	0.26102	0.22571	0.26007	0.25172	0.21591	0.26114	0.24954	0.23135	0.35983	0.26929	0.36629	0.36473	0.14532	0.12348	0.14417	0.22878	0.21470	0.21360	0.17454	0.18739	0.19461	0.16396	0.24407	0.22343	0.21891	0.26906	0.25557	0.24378	0.24358	0.16876	0.25109	0.26120	0.20653
Chimané, Bolivia	10	0.38305	0.43098	0.31703	0.42288	0.42255	0.43357	0.50015	0.31651	0.33177	0.35759	0.34976	0.33913	0.28897	0.28911	0.31090	0.31144	0.27038	0.29551	0.30257	0.29039	0.33460	0.29032	0.29975	0.41195	0.34438	0.44200	0.38921	0.27308	0.28775	0.25034	0.31473	0.29303	0.28234	0.26462	0.25695	0.26620	0.26915	0.31169	0.30092	0.30095	0.34832	0.36121	0.34126	0.35110	0.28761	0.37171	0.35673	0.31372
Yuracaré, Bolivia	7	0.34065	0.35802	0.29632	0.41243	0.43920	0.39451	0.41896	0.29374	0.29730	0.33389	0.34242	0.32062	0.22927	0.23679	0.24848	0.30039	0.24154	0.27852	0.25134	0.23450	0.26027	0.26749	0.24665	0.34753	0.27984	0.37736	0.33855	0.25719	0.26516	0.22632	0.28488	0.28443	0.27813	0.22950	0.25507	0.26444	0.24480	0.25145	0.25707	0.29969	0.34043	0.33118	0.30934	0.31440	0.24085	0.35145	0.34394	0.27617
Ignaciano, Bolivia	6	0.03913	0.08610	0.02257	0.04729	0.11613	0.04331	0.11796	0.12081	0.12385	0.17399	0.17611	0.16096	0.12748	0.12106	0.13877	0.15804	0.12127	0.16890	0.14904	0.11029	0.15258	0.16959	0.12600	0.24131	0.12092	0.24085	0.24792	0.01453	0.00923	0.05498	0.12477	0.10590	0.09872	0.05621	0.07567	0.07844	0.04387	0.09847	0.06661	0.07568	0.13893	0.13206	0.10757	0.13210	0.05228	0.13692	0.13926	0.06006
Trinitario, Bolivia	36	0.05232	0.12313	0.07260	0.08737	0.13300	0.06455	0.08815	0.14815	0.14999	0.19530	0.19658	0.17969	0.13402	0.12916	0.14431	0.15299	0.12713	0.15995	0.14669	0.11919	0.15711	0.16402	0.13189	0.24544	0.15759	0.24004	0.24392	0.02810	0.02263	0.07002	0.15050	0.12768	0.12283	0.08282	0.09978	0.10235	0.07558	0.10901	0.08926	0.10787	0.16260	0.15783	0.14287	0.15637	0.07990	0.16058	0.16587	0.10204
Mojeño, Bolivia	10	0.05970	0.15715	0.10812	0.13726	0.17321	0.08257	0.12142	0.16213	0.16504	0.21118	0.21041	0.19284	0.13966	0.13528	0.14397	0.17084	0.13857	0.17606	0.15576	0.14315	0.16795	0.16143	0.13696	0.26473	0.18733	0.28356	0.26777	0.03262	0.02666	0.09490	0.15667	0.13814	0.13507	0.08913	0.11588	0.11480	0.09507	0.15167	0.12354	0.12651	0.17819	0.15546	0.14580	0.16200	0.08933	0.17641	0.17700	0.11872
Wayuu, Venezuela	19	0.07871	0.12602	0.07223	0.10629	0.13875	0.07543	0.10866	0.16421	0.15793	0.21544	0.21181	0.19598	0.13497	0.12653	0.13161	0.13532	0.11782	0.15843	0.14494	0.10864	0.17009	0.14113	0.11834	0.22429	0.16510	0.21868	0.23247	0.05518	0.04426	0.09505	0.16602	0.14039	0.14207	0.08928	0.11417	0.10762	0.09063	0.10780	0.08730	0.13786	0.18834	0.16723	0.16072	0.17879	0.08778	0.18371	0.18580	0.09589
Bari Boxi, Venezuela	16	0.26595	0.34722	0.21446	0.29529	0.39074	0.18844	0.36702	0.30122	0.30329	0.35461	0.34236	0.33836	0.24935	0.25150	0.24756	0.28298	0.24505	0.29231	0.27816	0.24443	0.27921	0.26157	0.22738	0.34811	0.28363	0.36140	0.34355	0.19072	0.19850	0.25088	0.29964	0.27862	0.26594	0.22394	0.23891	0.24201	0.23550	0.20911	0.19259	0.30156	0.34027	0.32677	0.31838	0.34824	0.23986	0.34972	0.34233	0.27513
Mapuche, Argentina	49	0	0	0	0	0	0	0	0	0	0	0	0	0	0	0	0	0	0	0	0	0	0	0	0.06836	0	0.08268	0.08084	0	0	0	0	0	0	0	0	0	0	0	0	0	0	0	0	0	0	0	0	0
Toba, Chaco, Argentina	57	0.11727	0.15477	0.08375	0.08439	0.19212	0.03644	0.18506	0.19370	0.21215	0.24943	0.24149	0.23647	0.20194	0.20449	0.21740	0.22347	0.20340	0.23995	0.23798	0.19270	0.22199	0.22723	0.19079	0.29142	0.21025	0.29031	0.28440	0.06863	0.07103	0.14220	0.19976	0.18641	0.17238	0.14373	0.14234	0.15060	0.13291	0.15091	0.13127	0.16541	0.22660	0.20613	0.20118	0.23028	0.13401	0.21620	0.23258	0.16398
Wichí, Salta, Argentina	8	0.16204	0.18619	0.08004	0.13964	0.28063	0.06253	0.30226	0.23506	0.24155	0.29438	0.28940	0.28131	0.22771	0.22865	0.22815	0.24513	0.22149	0.26710	0.25750	0.20658	0.24296	0.24909	0.20351	0.31656	0.23239	0.32208	0.30457	0.10337	0.10237	0.18689	0.24158	0.22185	0.21450	0.17177	0.18254	0.17595	0.16354	0.17438	0.14830	0.21759	0.25842	0.24701	0.24116	0.27256	0.17122	0.25756	0.26737	0.19060
Toba, Formosa, Argentina	33	0.15084	0.15333	0.07720	0.13195	0.25758	0.06243	0.24236	0.22900	0.25589	0.29854	0.28267	0.28667	0.22691	0.23105	0.24680	0.23520	0.21822	0.26247	0.25993	0.20809	0.25136	0.23197	0.21180	0.29315	0.23036	0.29837	0.27382	0.10985	0.09302	0.17457	0.24248	0.22115	0.21012	0.17165	0.17415	0.17753	0.16274	0.18180	0.14901	0.21710	0.28099	0.25979	0.25688	0.29093	0.17677	0.27474	0.29391	0.20359
Pilagá, Formosa, Argentina	65	0.14702	0.16302	0.08842	0.10976	0.20997	0.06201	0.19214	0.19731	0.22432	0.26339	0.24952	0.24921	0.20701	0.21637	0.23731	0.23638	0.21101	0.24975	0.24565	0.19808	0.23339	0.23217	0.19879	0.29900	0.22900	0.29786	0.29411	0.08539	0.08760	0.14541	0.21115	0.19507	0.17714	0.14941	0.14814	0.15949	0.13349	0.14532	0.11206	0.16774	0.23932	0.22215	0.21923	0.25102	0.15103	0.23391	0.24823	0.17471
Mbyá Guaraní, Argentina	77	0.08708	0.21898	0.02738	0.09278	0.17085	0.01334	0.11748	0.07515	0.09243	0.14646	0.11867	0.12483	0.06081	0.05640	0.07488	0.11029	0.06216	0.11353	0.09635	0.06055	0.08319	0.11017	0.03278	0.21336	0.10561	0.25796	0.20965	0	0	0.03404	0.07961	0.05764	0.02718	0	0.01862	0.02532	0	0	0	0.03198	0.11673	0.10368	0.10006	0.10935	0	0.13206	0.09966	0.02687
Wichí, Formosa, Argentina	37	0.22164	0.22783	0.13455	0.18128	0.32865	0.13919	0.35509	0.26942	0.31120	0.33756	0.32064	0.32768	0.25925	0.26912	0.30656	0.29951	0.26740	0.30067	0.30195	0.26013	0.28940	0.28010	0.25939	0.34763	0.25694	0.36373	0.32300	0.15116	0.13368	0.21020	0.27906	0.26645	0.25166	0.21489	0.21077	0.23456	0.20665	0.20765	0.19153	0.27265	0.33958	0.31336	0.31049	0.34797	0.22612	0.33779	0.35291	0.26604
Tehuelche, Argentina	10	0.12057	0.16517	0.09859	0.09641	0.20474	0.08309	0.13580	0.13478	0.13242	0.18165	0.18238	0.16840	0.12920	0.13812	0.13897	0.13287	0.12348	0.16158	0.14632	0.12653	0.14183	0.15256	0.11967	0.24600	0.17121	0.24997	0.22517	0.02574	0.04734	0.11392	0.13051	0.12086	0.10693	0.08208	0.08967	0.09664	0.07359	0.11827	0.09490	0.09273	0.14107	0.13944	0.12478	0.14821	0.07120	0.13552	0.15013	0.09407
Tiriyó, Brazil	35	0.15811	0.19306	0.12782	0.15647	0.14175	0.17570	0.18459	0.20416	0.22636	0.26554	0.25723	0.24943	0.18993	0.18662	0.20788	0.23847	0.19467	0.23818	0.21011	0.17879	0.20864	0.22388	0.17997	0.24605	0.23925	0.25129	0.28568	0.15413	0.15368	0.18014	0.20514	0.19604	0.19273	0.14465	0.17493	0.17589	0.13802	0.20313	0.17985	0.20796	0.24949	0.23308	0.22633	0.23537	0.16692	0.24715	0.25277	0.17398
Kayapo, Brazil	16	0.17321	0.18810	0.14284	0.19512	0.23587	0.17439	0.15630	0.17983	0.20651	0.25295	0.25222	0.23988	0.14051	0.14522	0.16024	0.20185	0.14739	0.18819	0.16171	0.15156	0.14957	0.18493	0.14098	0.26086	0.21483	0.27335	0.26495	0.12900	0.11058	0.10121	0.20065	0.18590	0.17572	0.13447	0.14847	0.14087	0.12935	0.18006	0.15276	0.17993	0.22592	0.22780	0.20734	0.21934	0.13831	0.23084	0.23955	0.16165
Arara, Brazil	20	0.12579	0.22801	0.20187	0.24713	0.22257	0.24131	0.27889	0.20866	0.22288	0.24473	0.24292	0.23089	0.21996	0.20173	0.24653	0.25949	0.21804	0.24823	0.23111	0.21053	0.25397	0.25088	0.22434	0.33228	0.24034	0.34637	0.34224	0.12299	0.14368	0.14602	0.19748	0.18827	0.18984	0.15495	0.16532	0.18054	0.14087	0.21730	0.21419	0.19344	0.23024	0.21711	0.20817	0.22241	0.15749	0.23561	0.23284	0.20216
Zo'é, Brazil	25	0.58278	0.56624	0.41610	0.62205	0.60358	0.63460	0.77937	0.31828	0.40626	0.40878	0.35767	0.39643	0.36430	0.37209	0.42080	0.44848	0.37410	0.39638	0.40985	0.37547	0.41950	0.37803	0.34893	0.48285	0.42402	0.52737	0.48166	0.38941	0.41608	0.39956	0.35083	0.33207	0.32330	0.30852	0.29450	0.32048	0.30651	0.37128	0.33887	0.41744	0.45933	0.43955	0.43615	0.46098	0.36377	0.46025	0.47350	0.41852
Mapuera, Brazil	5	0.10035	0.19670	0.13747	0.16869	0.20459	0.08868	0.11319	0.17036	0.15804	0.22579	0.22791	0.20266	0.13875	0.14400	0.16101	0.15209	0.12934	0.18270	0.16057	0.11603	0.18101	0.17418	0.13352	0.25319	0.18257	0.26629	0.23700	0.04704	0.05380	0.05905	0.16316	0.14539	0.13934	0.08914	0.11984	0.12130	0.09499	0.10247	0.09472	0.13273	0.18454	0.17618	0.16466	0.16374	0.07371	0.18625	0.19353	0.09928
Parakana, Brazil	38	0.57505	0.48226	0.36049	0.60276	0.58826	0.63451	0.69040	0.38716	0.47953	0.47229	0.42691	0.45574	0.37666	0.37668	0.47818	0.47778	0.39859	0.41017	0.41135	0.38949	0.42712	0.39323	0.39480	0.50663	0.40079	0.58094	0.47732	0.36210	0.36375	0.42325	0.40213	0.39113	0.37337	0.34887	0.33515	0.40060	0.32100	0.38589	0.38474	0.48646	0.53997	0.50582	0.51426	0.52817	0.39857	0.55264	0.53859	0.48724
Waiãpi Brazil	13	0.57449	0.58155	0.46314	0.63677	0.56961	0.65483	0.70406	0.39969	0.41435	0.46005	0.43506	0.44191	0.35404	0.34429	0.39737	0.38471	0.34666	0.36323	0.36625	0.34837	0.41704	0.35492	0.35529	0.49300	0.42225	0.52595	0.49245	0.42071	0.42100	0.40585	0.40731	0.37991	0.37873	0.35268	0.35769	0.37365	0.35565	0.36238	0.36509	0.46308	0.48257	0.49380	0.47037	0.46445	0.37934	0.48163	0.47037	0.40499
Urubu Kapoor, Brazil	27	0.47044	0.45300	0.30904	0.46135	0.44646	0.45767	0.56716	0.33839	0.40073	0.41037	0.38727	0.40493	0.33871	0.34159	0.40405	0.42381	0.33526	0.37269	0.37125	0.33596	0.37735	0.36968	0.33581	0.45366	0.35036	0.46502	0.45258	0.33280	0.33533	0.30033	0.36682	0.34526	0.32585	0.30396	0.28965	0.30805	0.28926	0.32360	0.29046	0.37729	0.44582	0.44335	0.43995	0.45324	0.34070	0.46176	0.46844	0.38426
Awa Guaja, Brazil	46	0.51862	0.54317	0.39474	0.50706	0.53025	0.54604	0.61695	0.31438	0.40797	0.41076	0.35949	0.39811	0.36327	0.37969	0.45771	0.45985	0.39380	0.40912	0.42185	0.39749	0.39877	0.39980	0.37048	0.49835	0.43488	0.54252	0.49661	0.37845	0.39789	0.40772	0.34858	0.34368	0.31132	0.31674	0.29501	0.34858	0.29693	0.34601	0.30724	0.39258	0.45750	0.44389	0.43473	0.44631	0.36378	0.44276	0.46094	0.42150
Asurini, Brazil	15	0.14115	0.22687	0.13675	0.14157	0.22122	0.07984	0.18292	0.20523	0.23005	0.26662	0.26433	0.25537	0.20054	0.20655	0.22842	0.24855	0.20112	0.23848	0.23559	0.20030	0.21318	0.23795	0.18974	0.32290	0.24936	0.32006	0.31408	0.10350	0.09641	0.11905	0.22074	0.20716	0.18950	0.15797	0.16282	0.16224	0.15097	0.17727	0.14649	0.16682	0.24914	0.24129	0.22635	0.24651	0.14751	0.24973	0.26455	0.18648
Gavião, Brazil	18	0.25108	0.30030	0.21556	0.25374	0.34608	0.18359	0.27722	0.23280	0.24561	0.29380	0.28364	0.28257	0.21071	0.22302	0.23233	0.25608	0.21300	0.25421	0.23636	0.22298	0.23018	0.23937	0.19403	0.31812	0.26091	0.33031	0.30283	0.16932	0.17559	0.17875	0.24726	0.22355	0.20822	0.17562	0.18950	0.18156	0.19203	0.21160	0.17567	0.22247	0.25199	0.24901	0.24712	0.26683	0.18732	0.26796	0.26531	0.20642
Terena, Brazil	32	0.26545	0.34775	0.31673	0.40239	0.40110	0.41412	0.46662	0.29003	0.33258	0.34968	0.33196	0.34553	0.31429	0.30227	0.37958	0.33767	0.31662	0.33348	0.33812	0.30628	0.34552	0.33933	0.33081	0.42940	0.33635	0.45380	0.41666	0.26387	0.26368	0.23944	0.29611	0.28929	0.27578	0.26555	0.24717	0.27713	0.23961	0.30939	0.30791	0.31343	0.34277	0.36325	0.33976	0.35029	0.27661	0.33556	0.36398	0.33001
Yanomami, Brazil	10	0.18990	0.21083	0.13043	0.19190	0.25704	0.26522	0.29875	0.24282	0.25769	0.29744	0.29461	0.28558	0.23846	0.23177	0.24597	0.22427	0.22628	0.27366	0.25164	0.20875	0.25957	0.24484	0.23052	0.28662	0.25117	0.29831	0.29172	0.17330	0.16954	0.19633	0.25013	0.23660	0.22559	0.18536	0.19726	0.20535	0.16922	0.22544	0.20529	0.23276	0.28128	0.27529	0.25878	0.27885	0.21005	0.28083	0.28932	0.22132
Karitiana, Brazil	16	0.22254	0.29901	0.16704	0.23246	0.33623	0.27298	0.42387	0.27490	0.29244	0.32858	0.31535	0.32045	0.27667	0.27845	0.30432	0.30440	0.26907	0.31454	0.30850	0.25871	0.31085	0.28663	0.26360	0.33633	0.28058	0.34055	0.34655	0.20629	0.20719	0.20830	0.27964	0.26153	0.24821	0.20989	0.21974	0.23036	0.20938	0.24106	0.20675	0.26877	0.33279	0.31588	0.29903	0.33248	0.24681	0.32531	0.34532	0.24285
Ipixuna, Brazil	21	0.49555	0.52703	0.33835	0.53206	0.58847	0.59191	0.74854	0.36242	0.41485	0.43794	0.40629	0.43378	0.36931	0.38007	0.42803	0.44225	0.38146	0.41449	0.41867	0.39866	0.40047	0.39159	0.37594	0.48384	0.40902	0.51691	0.48468	0.36374	0.35069	0.38132	0.38157	0.36745	0.33815	0.32453	0.31642	0.35030	0.31379	0.31781	0.27834	0.42355	0.48000	0.49509	0.45294	0.48709	0.38117	0.46998	0.48846	0.42482
Colla, Tucumán, Argentina	14	0.16294	0.11271	0.13214	0.19554	0.22174	0.17485	0.19627	0.10084	0.09305	0.12595	0.12590	0.10979	0.13200	0.12212	0.13795	0.15936	0.12651	0.17155	0.14013	0.12207	0.16648	0.14689	0.12236	0.25556	0.15064	0.26452	0.23973	0.05897	0.09050	0.12406	0.09145	0.08932	0.08610	0.05487	0.07243	0.07771	0.05567	0.14383	0.13482	0.08803	0.12264	0.06996	0.08393	0.10174	0.04537	0.11681	0.10490	0.08520
Puno Uros, Peru	25	0.23896	0.27855	0.23031	0.24237	0.26529	0.25608	0.24478	0.19120	0.22274	0.25518	0.24416	0.24052	0.21442	0.21098	0.22066	0.21410	0.20903	0.24035	0.22743	0.18155	0.24377	0.23143	0.21868	0.29510	0.25051	0.32587	0.28558	0.15977	0.18454	0.19822	0.19968	0.19331	0.18548	0.16585	0.17110	0.17875	0.16320	0.23543	0.22457	0.19608	0.24065	0.22641	0.21280	0.20871	0.17618	0.22223	0.24138	0.19803
Chipaya Uros, Bolivia	8	0.22987	0.25307	0.15154	0.21773	0.32191	0.15126	0.35102	0.27149	0.28932	0.33625	0.32756	0.32006	0.25371	0.25194	0.26079	0.27257	0.24521	0.28997	0.28266	0.24642	0.28383	0.26135	0.23189	0.30272	0.24929	0.32698	0.31411	0.15388	0.15552	0.23600	0.28041	0.25991	0.25412	0.20179	0.22386	0.21588	0.20602	0.23222	0.19017	0.27320	0.31062	0.29240	0.28720	0.31480	0.21458	0.31506	0.31848	0.23171
Poopo Uros, Bolivia	4	0.09013	0.10724	0.05474	0.12658	0.26601	0.05041	0.26374	0.17017	0.18324	0.24364	0.24742	0.22741	0.16475	0.16243	0.15131	0.19925	0.15491	0.20672	0.19142	0.15139	0.19380	0.19845	0.15097	0.28080	0.17494	0.29400	0.28818	0.04195	0.03074	0.12604	0.18660	0.16370	0.16746	0.11212	0.13330	0.12348	0.10332	0.13324	0.10613	0.16830	0.19859	0.18385	0.17414	0.20714	0.09889	0.21122	0.21530	0.13001
Pampa Aullagas Aymara, Bolivia	13	0.07697	0.13732	0.05923	0.08453	0.20280	0.02579	0.13744	0.20876	0.22039	0.27454	0.27133	0.25732	0.18686	0.18748	0.19004	0.20209	0.17326	0.22698	0.21390	0.17701	0.20599	0.20341	0.17197	0.24331	0.18029	0.25025	0.24486	0.04492	0.00449	0.13405	0.21562	0.19678	0.18794	0.12709	0.15751	0.15450	0.13487	0.14202	0.11651	0.18510	0.25208	0.22100	0.21445	0.24263	0.12149	0.24786	0.25607	0.16396
Andamarca Aymara, Bolivia	19	0.18747	0.19368	0.11636	0.18672	0.21271	0.09325	0.13942	0.23874	0.26065	0.30907	0.29965	0.28891	0.21754	0.21474	0.23763	0.23250	0.20709	0.25852	0.24266	0.20215	0.24282	0.22748	0.19952	0.27679	0.20253	0.28683	0.25370	0.08908	0.06468	0.21333	0.24698	0.23067	0.22189	0.16446	0.19549	0.19035	0.17241	0.19060	0.16476	0.23276	0.30069	0.26325	0.26649	0.27131	0.15423	0.29144	0.28900	0.21408
Pajchiri Aymara, Bolivia	20	0.17957	0.22834	0.15643	0.20456	0.27059	0.16693	0.20360	0.25230	0.27118	0.32002	0.30983	0.30335	0.22933	0.22127	0.25677	0.24592	0.22044	0.26735	0.24951	0.21540	0.25434	0.24026	0.21734	0.31302	0.24081	0.32443	0.28741	0.09635	0.07643	0.21567	0.25825	0.23871	0.23375	0.18367	0.20660	0.21102	0.18332	0.19909	0.18891	0.24839	0.30890	0.28148	0.27814	0.29151	0.17557	0.30229	0.30817	0.23967
Chimu Aymara, Peru	16	0.16299	0.19456	0.11230	0.16190	0.24374	0.10520	0.12776	0.23045	0.24054	0.29629	0.29287	0.27545	0.19644	0.19701	0.20748	0.21423	0.18655	0.24057	0.21528	0.18746	0.21735	0.21324	0.18325	0.25787	0.19210	0.27210	0.24769	0.06195	0.03275	0.18513	0.23465	0.21662	0.20741	0.14898	0.18381	0.18029	0.15885	0.15507	0.13596	0.21990	0.27622	0.24177	0.24487	0.25645	0.13591	0.27566	0.27362	0.19585
Desaguadero Aymara, Bolivia	11	0.11478	0.16532	0.07100	0.09645	0.17192	0.04788	0.11726	0.20944	0.21922	0.28461	0.28168	0.26302	0.18855	0.18787	0.19539	0.20383	0.17873	0.23073	0.21379	0.17592	0.20411	0.20388	0.17484	0.26806	0.20544	0.27920	0.27219	0.05402	0.00502	0.16616	0.22002	0.19950	0.19214	0.14071	0.16986	0.16221	0.13688	0.15870	0.13733	0.20342	0.25203	0.22785	0.21959	0.23314	0.12510	0.24312	0.24880	0.16560
Santa Rosa de Yanque Aymara, Peru	18	0.09079	0.10120	0.04128	0.08871	0.18266	0.04625	0.14954	0.19762	0.21143	0.26235	0.25528	0.24583	0.18843	0.18415	0.20140	0.20116	0.17483	0.22133	0.20846	0.16571	0.21706	0.20043	0.17188	0.25956	0.18888	0.25903	0.23638	0.04826	0.03142	0.13655	0.20584	0.18320	0.18022	0.12793	0.14853	0.14686	0.11776	0.15286	0.12569	0.17569	0.23383	0.21125	0.21004	0.23547	0.12977	0.23573	0.23809	0.15842
Santa Ana Aymara, Bolivia	11	0.10070	0.10740	0.07466	0.09490	0.20171	0.10046	0.16351	0.15020	0.16772	0.22084	0.22179	0.20807	0.15736	0.15873	0.16126	0.17377	0.15408	0.20900	0.17793	0.14831	0.17008	0.18668	0.15253	0.22524	0.15408	0.23345	0.22567	0.04530	0.02408	0.12655	0.16238	0.15354	0.14810	0.09774	0.12432	0.12159	0.10128	0.15235	0.12283	0.14507	0.19433	0.16460	0.15574	0.17741	0.08764	0.18031	0.20336	0.12711
Villa Molino Aymara, Bolivia	7	0.22446	0.22089	0.13285	0.22560	0.30290	0.13756	0.19183	0.25516	0.26079	0.32571	0.32006	0.30468	0.22402	0.23169	0.23521	0.22099	0.20775	0.26632	0.24552	0.20165	0.25254	0.22129	0.20926	0.25770	0.22075	0.28533	0.23658	0.09674	0.05886	0.20995	0.26006	0.23773	0.23230	0.16671	0.20564	0.19729	0.18667	0.16973	0.15628	0.24558	0.30441	0.27212	0.27124	0.28166	0.15621	0.30231	0.30220	0.20890
Apurimac Quechua, Peru	10	0.20914	0.21716	0.13341	0.17978	0.26146	0.09423	0.13747	0.23202	0.24915	0.30382	0.30094	0.28312	0.19873	0.20671	0.21222	0.21544	0.19883	0.24559	0.22793	0.18435	0.20476	0.21150	0.18571	0.28828	0.22591	0.31544	0.26036	0.07984	0.04700	0.20559	0.24130	0.22964	0.21478	0.16480	0.19203	0.18790	0.17429	0.18788	0.17534	0.22586	0.28567	0.24596	0.25067	0.25443	0.13868	0.27797	0.27946	0.20192
Cajamarca Quechua, Peru	19	0.06830	0.11164	0.02383	0.03248	0.12717	0.05548	0.07784	0.18571	0.19971	0.25002	0.24419	0.23086	0.16697	0.16576	0.17175	0.19131	0.16474	0.21215	0.18981	0.14940	0.17699	0.19581	0.15158	0.23955	0.19215	0.24917	0.23940	0.05158	0.03794	0.13797	0.19124	0.17733	0.16633	0.12098	0.14409	0.14524	0.10530	0.13832	0.11067	0.16468	0.22725	0.19808	0.19517	0.21399	0.12208	0.22159	0.22862	0.14041
Capachica Quechua, Peru	15	0.09723	0.13595	0.06659	0.08995	0.20511	0.11750	0.13235	0.19521	0.20785	0.25340	0.25171	0.23604	0.17754	0.17537	0.19672	0.18891	0.17982	0.22179	0.19457	0.15011	0.19288	0.20048	0.17083	0.27565	0.19061	0.29674	0.24219	0.04090	0.04437	0.14927	0.19440	0.18490	0.17731	0.13779	0.15079	0.16409	0.11932	0.16242	0.14979	0.16944	0.23503	0.19690	0.20487	0.21988	0.12208	0.23242	0.23695	0.16228
Cusco Quechua, Peru	36	0.12606	0.16468	0.09664	0.12583	0.20946	0.07286	0.12273	0.21428	0.22594	0.27320	0.26999	0.25501	0.19301	0.19316	0.20121	0.20415	0.18664	0.23365	0.21500	0.18141	0.21359	0.20405	0.18850	0.26297	0.18727	0.27494	0.25675	0.04689	0.02211	0.15870	0.21493	0.19945	0.19035	0.14192	0.16033	0.16536	0.14561	0.15182	0.14094	0.19627	0.25793	0.22190	0.22344	0.24165	0.12535	0.24864	0.25351	0.18241
Huacavelica Quechua, Peru	26	0.09256	0.12419	0.05164	0.07152	0.18337	0.03573	0.12311	0.21150	0.22774	0.27591	0.27264	0.26019	0.19544	0.19716	0.21087	0.20561	0.18824	0.23715	0.21868	0.17491	0.21195	0.20900	0.18689	0.24938	0.19168	0.25589	0.24923	0.04595	0.01358	0.13383	0.21647	0.19840	0.19024	0.13746	0.15757	0.16095	0.13517	0.14489	0.12738	0.18837	0.25181	0.22621	0.22128	0.24813	0.13204	0.24808	0.25938	0.17001
Potosí Quechua, Bolivia	29	0.16537	0.19836	0.11627	0.16055	0.23578	0.09233	0.13513	0.23958	0.25362	0.30829	0.30292	0.29057	0.20809	0.21226	0.22416	0.22092	0.20176	0.25311	0.23556	0.19956	0.22710	0.21559	0.19845	0.27544	0.21280	0.28348	0.26028	0.08701	0.03779	0.18991	0.24816	0.23101	0.22041	0.16496	0.19159	0.19203	0.17602	0.16490	0.14762	0.23720	0.29786	0.26307	0.26259	0.27505	0.15081	0.28585	0.28858	0.21014
Taquile Quechua, Peru	35	0.19691	0.27494	0.19289	0.21772	0.25796	0.18309	0.11754	0.26604	0.31049	0.34666	0.32748	0.33004	0.25807	0.26239	0.30714	0.26653	0.25720	0.28976	0.28208	0.24124	0.28432	0.27357	0.26361	0.35842	0.29214	0.37789	0.31170	0.14085	0.11345	0.21069	0.28240	0.26600	0.24875	0.21367	0.22065	0.24849	0.20053	0.24442	0.22426	0.25649	0.34941	0.32561	0.31896	0.32431	0.21520	0.33388	0.34706	0.27442
Quinua Quechua, Peru	10	0.08171	0.09173	0.02176	0.03835	0.13755	0.05226	0.13816	0.16981	0.18148	0.22935	0.23138	0.21211	0.16144	0.15634	0.16223	0.17079	0.14745	0.19828	0.17597	0.13564	0.17272	0.19464	0.15124	0.22871	0.15515	0.23601	0.22797	0.04512	0.03669	0.10133	0.17436	0.15989	0.15298	0.10711	0.12311	0.12337	0.09474	0.12108	0.10704	0.14179	0.18885	0.17585	0.17080	0.19110	0.10562	0.19770	0.20764	0.12485
Amantaní Quechua, Peru	25	0.13334	0.21787	0.12094	0.12156	0.14536	0.05562	0.10401	0.22092	0.24660	0.29196	0.28549	0.27339	0.20940	0.20965	0.22891	0.23938	0.20550	0.24945	0.23991	0.18207	0.22612	0.23719	0.20017	0.31773	0.24045	0.32495	0.32293	0.07854	0.07126	0.17326	0.22980	0.21701	0.20525	0.16938	0.18046	0.18489	0.15332	0.19033	0.16143	0.20551	0.27859	0.25787	0.24553	0.25172	0.15417	0.26386	0.28629	0.19159
Machiguenga Arawak, Peru	11	0.23524	0.26638	0.18522	0.22819	0.26134	0.18799	0.11446	0.25934	0.26707	0.32215	0.32151	0.29915	0.19729	0.19730	0.20770	0.23234	0.20128	0.23122	0.21860	0.19083	0.21801	0.22084	0.19689	0.34432	0.25746	0.35913	0.31515	0.11470	0.08881	0.21670	0.25709	0.24640	0.23483	0.19399	0.21349	0.21779	0.19173	0.21126	0.21095	0.25536	0.30654	0.28729	0.27771	0.27954	0.16869	0.30547	0.29526	0.22439
Yanesha Arawak, Peru	18	0.11801	0.19329	0.09098	0.12389	0.14523	0.06799	0.12667	0.20607	0.21950	0.25412	0.25120	0.23666	0.20146	0.19412	0.20231	0.21350	0.18039	0.22976	0.21742	0.17269	0.22237	0.21608	0.19011	0.26259	0.18998	0.27116	0.27131	0.07672	0.08317	0.12679	0.20452	0.18521	0.17352	0.13103	0.14749	0.14581	0.13338	0.17989	0.15250	0.16454	0.23128	0.21255	0.21046	0.22153	0.13944	0.23390	0.22961	0.16431
Colla, Argentina	29	0.18031	0.13299	0.16861	0.21375	0.24657	0.21924	0.24462	0.08569	0.07344	0.10080	0.10401	0.09359	0.13706	0.13118	0.14651	0.16283	0.12551	0.17208	0.14160	0.13034	0.17701	0.15179	0.13371	0.24434	0.14628	0.24244	0.23640	0.09847	0.13987	0.12502	0.07835	0.07747	0.07665	0.05851	0.06630	0.07052	0.05832	0.14813	0.13980	0.08318	0.09991	0.06418	0.07122	0.09378	0.05530	0.09745	0.09641	0.07703
Toba, Argentina	49	0.16512	0.17496	0.11362	0.14044	0.25012	0.09631	0.24691	0.21240	0.22803	0.26623	0.25891	0.25512	0.21990	0.22157	0.23496	0.24055	0.21782	0.25721	0.25213	0.20736	0.24636	0.23887	0.20568	0.30379	0.22112	0.30554	0.29277	0.10795	0.11266	0.16998	0.22048	0.20423	0.19254	0.16219	0.16271	0.17097	0.15414	0.16012	0.14529	0.19529	0.24593	0.22420	0.22293	0.25422	0.16129	0.24132	0.25253	0.18585
Itza, Guatemala	51	0.06497	0.14214	0.09136	0.06935	0.15014	0.07039	0.13905	0.15459	0.17101	0.21118	0.20899	0.19576	0.15570	0.15855	0.16892	0.18268	0.15362	0.19273	0.17880	0.15236	0.17506	0.18867	0.14594	0.23331	0.16337	0.22904	0.24262	0.05180	0.04998	0.09370	0.16099	0.14798	0.13853	0.10206	0.11569	0.11343	0.09840	0.15329	0.11651	0.13031	0.17838	0.15617	0.15332	0.17628	0.09955	0.17610	0.19581	0.11426
Yucatán, Mexico	62	0.05174	0.10025	0.06045	0.06439	0.13120	0.03142	0.06180	0.15034	0.16577	0.20847	0.20353	0.19182	0.14355	0.14259	0.14780	0.14498	0.12915	0.17120	0.16273	0.12555	0.16176	0.16438	0.13381	0.20765	0.15324	0.20426	0.20240	0.02132	0.01959	0.08689	0.15257	0.13785	0.12968	0.08936	0.10244	0.10022	0.08726	0.12887	0.10357	0.11473	0.17356	0.15920	0.14833	0.16845	0.08387	0.16636	0.18406	0.10810
Cakchikel, Guatemala	40	0.06237	0.10542	0.06066	0.08306	0.13213	0.02360	0.07413	0.15890	0.16833	0.21748	0.21632	0.20157	0.13549	0.13709	0.15194	0.15810	0.13584	0.17242	0.15561	0.12217	0.15755	0.16752	0.12948	0.23937	0.17554	0.23356	0.23323	0.03267	0.02222	0.07253	0.16472	0.14658	0.14164	0.09890	0.11334	0.11369	0.08880	0.10962	0.08982	0.12357	0.18125	0.17377	0.16318	0.17956	0.08985	0.17966	0.19315	0.11723
Quiché, Guatemala	20	0.05047	0.13977	0.10185	0.12266	0.19882	0.10516	0.15739	0.16323	0.17126	0.20529	0.20699	0.18847	0.16177	0.16118	0.17883	0.18533	0.16342	0.19594	0.17858	0.15239	0.18979	0.19577	0.16388	0.26766	0.18754	0.28913	0.26186	0.04293	0.06017	0.07204	0.15576	0.14589	0.13660	0.10451	0.11763	0.12885	0.09605	0.14409	0.12156	0.11949	0.16644	0.15000	0.15067	0.16954	0.10636	0.17930	0.18014	0.13133
[truncated: 88 more columns]
